# Supplementary material for: Adaptive divergence in diets between the sexes in a tropical snake (Stegonotus australis, Colubridae)
Source: Oecologia. 2025 Mar 5;207(3):47. doi: 10.1007/s00442-025-05689-1 (PMC11880039; doi:10.1007/s00442-025-05689-1)
Supplement: Supplementary file 1 — Supplementary file1 (XLSX 91 KB) [file 442_2025_5689_MOESM1_ESM.xlsx]

## Sheet: Breeding season adult F capt
ID	SVL (mm)	postpartum mass (g)	gravid Y/N	mean egg mass (g)	litter mass (g)	litter_size	breeding_season_	# mammals	mean frog count	# gravid_keelbacks	mean air temp(C)	total rain (mm)
952	80	.	n	.	.	.	I(06-07)	.	0.74405	41	25.7027	873.6
1434	80	.	n	.	.	.	L(09-10)	23	0.38636	44	27.1098	179.6
722	80.25	.	n	.	.	.	C(00-01)	79	0.7027	128	26.135	680
R58	80.25	.	n	.	.	.	E(02-03)	72	1.1761	93	26.5424	347.6
1312	80.25	.	n	.	.	.	K(08-09)	0	0.57047	62	26.5486	274.9
624	80.5	.	n	.	.	.	B(99-00)	107	0.48819	190	26.1391	570.6
R26	80.75	107.8	y	6.22857	43.6	7	E(02-03)	72	1.1761	93	26.5424	347.6
R778	80.75	.	n	.	.	.	N(11-12)	15	0.6755	17	25.6416	425.2
1970	80.75	.	n	.	.	.	W(20-21)	20	1.08257	31	27.5011	396.4
433	81	.	n	.	.	.	A(98-99)	25	.	42	27.931	702.6
696	81	.	n	.	.	.	D(01-02)	55	0.62416	150	26.531	374.6
1893	81	.	n	.	.	.	U(18-19)	0	0.19318	5	27.1641	323
R439	81.25	.	n	.	.	.	H(05-06)	87	2.44286	70	27.2788	273
1626	81.25	.	n	.	.	.	O(12-13)	10	0.49275	19	25.9207	694
753	81.5	.	n	.	.	.	D(01-02)	55	0.62416	150	26.531	374.6
810	81.5	.	n	.	.	.	F(03-04)	88	1.34532	151	27.2842	139.4
1450	81.6	.	n	.	.	.	N(11-12)	15	0.6755	17	25.6416	425.2
1444b	81.75	.	n	.	.	.	L(09-10)	23	0.38636	44	27.1098	179.6
1416	81.75	.	n	.	.	.	M(10-11)	78	0.64754	37	27.738	401.4
534	82	.	n	.	.	.	D(01-02)	55	0.62416	150	26.531	374.6
696	82	.	n	.	.	.	D(01-02)	55	0.62416	150	26.531	374.6
R746	82	.	n	.	.	.	M(10-11)	78	0.64754	37	27.738	401.4
R746	82	.	n	.	.	.	M(10-11)	78	0.64754	37	27.738	401.4
1825	82	.	n	.	.	.	S(16-17)	145	1.36937	33	28.156	224.6
1962	82	.	n	.	.	.	W(20-21)	20	1.08257	31	27.5011	396.4
1396	82.25	.	n	.	.	.	M(10-11)	78	0.64754	37	27.738	401.4
1683	82.25	.	n	.	.	.	Q(14-15)	0	0.95098	21	26.8557	278.2
1560	82.5	.	n	.	.	.	O(12-13)	10	0.49275	19	25.9207	694
432	82.75	95.4	y	4.3	34.4	8	B(99-00)	107	0.48819	190	26.1391	570.6
944	82.75	.	n	.	.	.	G(04-05)	.	1.14035	107	26.3557	579.6
1742a	82.75	.	n	.	.	.	R(15-16)	124	0.70435	38	26.9845	266.4
R810	83	.	n	.	.	.	O(12-13)	10	0.49275	19	25.9207	694
1406	83.25	119.8	y	.	.	7	L(09-10)	23	0.38636	44	27.1098	179.6
1683	83.25	.	n	.	.	.	Q(14-15)	0	0.95098	21	26.8557	278.2
R839	83.25	.	n	.	.	.	R(15-16)	124	0.70435	38	26.9845	266.4
722	83.5	.	n	.	.	.	D(01-02)	55	0.62416	150	26.531	374.6
810	83.75	.	n	.	.	.	F(03-04)	88	1.34532	151	27.2842	139.4
1297	83.75	.	n	.	.	.	K(08-09)	0	0.57047	62	26.5486	274.9
1643	84	.	n	.	.	.	P(13-14)	2	0.65649	23	27.3313	517.4
1426	84.1	.	n	.	.	.	L(09-10)	23	0.38636	44	27.1098	179.6
R482	84.25	.	n	.	.	.	H(05-06)	87	2.44286	70	27.2788	273
R584	84.25	.	n	.	.	.	J(07-08)	7	1.48227	89	26.4832	731.2
1440	84.25	.	n	.	.	.	L(09-10)	23	0.38636	44	27.1098	179.6
690	84.5	.	n	.	.	.	C(00-01)	79	0.7027	128	26.135	680
534	84.5	.	n	.	.	.	D(01-02)	55	0.62416	150	26.531	374.6
R34	84.5	95.7	y	5	40	8	E(02-03)	72	1.1761	93	26.5424	347.6
1652	84.5	.	n	.	.	.	P(13-14)	2	0.65649	23	27.3313	517.4
R76	84.75	113.4	y	5.9625	47.7	8	F(03-04)	88	1.34532	151	27.2842	139.4
R297	84.75	.	n	.	.	.	G(04-05)	.	1.14035	107	26.3557	579.6
R778	84.75	.	n	.	.	.	N(11-12)	15	0.6755	17	25.6416	425.2
744	85	.	n	.	.	.	C(00-01)	79	0.7027	128	26.135	680
810	85	.	n	.	.	.	F(03-04)	88	1.34532	151	27.2842	139.4
1439	85	.	n	.	.	.	L(09-10)	23	0.38636	44	27.1098	179.6
1440	85	.	n	.	.	.	L(09-10)	23	0.38636	44	27.1098	179.6
1497	85	.	n	.	.	.	M(10-11)	78	0.64754	37	27.738	401.4
1883	85	.	n	.	.	.	U(18-19)	0	0.19318	5	27.1641	323
778	85.25	.	n	.	.	.	D(01-02)	55	0.62416	150	26.531	374.6
788	85.25	.	n	.	.	.	E(02-03)	72	1.1761	93	26.5424	347.6
1022	85.25	.	n	.	.	.	G(04-05)	.	1.14035	107	26.3557	579.6
786	85.5	.	n	.	.	.	D(01-02)	55	0.62416	150	26.531	374.6
1119	85.5	.	n	.	.	.	H(05-06)	87	2.44286	70	27.2788	273
R778	85.5	.	n	.	.	.	N(11-12)	15	0.6755	17	25.6416	425.2
736	85.75	.	n	.	.	.	C(00-01)	79	0.7027	128	26.135	680
R37	85.75	.	n	.	.	.	D(01-02)	55	0.62416	150	26.531	374.6
R76	85.75	.	n	.	.	.	F(03-04)	88	1.34532	151	27.2842	139.4
642	86	150	y	6.23	62.3	10	B(99-00)	107	0.48819	190	26.1391	570.6
1312	86	.	n	.	.	.	L(09-10)	23	0.38636	44	27.1098	179.6
1546	86	.	n	.	.	.	N(11-12)	15	0.6755	17	25.6416	425.2
1546	86	.	n	.	.	.	N(11-12)	15	0.6755	17	25.6416	425.2
1207	86.25	.	n	.	.	.	I(06-07)	.	0.74405	41	25.7027	873.6
1369	86.25	.	n	.	.	.	N(11-12)	15	0.6755	17	25.6416	425.2
R787	86.25	.	n	.	.	.	O(12-13)	10	0.49275	19	25.9207	694
624	86.5	.	n	.	.	.	C(00-01)	79	0.7027	128	26.135	680
1230	86.5	118	y	5.45556	49.1	9	I(06-07)	.	0.74405	41	25.7027	873.6
1709	86.5	.	n	.	.	.	Q(14-15)	0	0.95098	21	26.8557	278.2
1312	86.6	.	n	.	.	.	L(09-10)	23	0.38636	44	27.1098	179.6
918	86.75	.	n	.	.	.	F(03-04)	88	1.34532	151	27.2842	139.4
R468	86.75	.	n	.	.	.	I(06-07)	.	0.74405	41	25.7027	873.6
1663	86.75	110.8	y	6.21429	43.5	7	P(13-14)	2	0.65649	23	27.3313	517.4
1683	86.75	.	n	.	.	.	R(15-16)	124	0.70435	38	26.9845	266.4
R76	87	.	n	.	.	.	F(03-04)	88	1.34532	151	27.2842	139.4
R82	87	114.2	y	6.4625	51.7	8	F(03-04)	88	1.34532	151	27.2842	139.4
1967	87	.	n	.	.	.	W(20-21)	20	1.08257	31	27.5011	396.4
437	87.25	.	n	.	.	.	B(99-00)	107	0.48819	190	26.1391	570.6
492	87.25	.	n	.	.	.	B(99-00)	107	0.48819	190	26.1391	570.6
1560	87.25	116.9	y	7.55	45.3	6	P(13-14)	2	0.65649	23	27.3313	517.4
1778	87.25	.	n	.	.	.	S(16-17)	145	1.36937	33	28.156	224.6
R479	87.5	.	n	.	.	.	H(05-06)	87	2.44286	70	27.2788	273
1297	87.75	.	n	.	.	.	K(08-09)	0	0.57047	62	26.5486	274.9
1312	87.75	.	n	.	.	.	L(09-10)	23	0.38636	44	27.1098	179.6
927	88	140.9	y	7.68333	46.1	6	F(03-04)	88	1.34532	151	27.2842	139.4
1297	88	.	n	.	.	.	K(08-09)	0	0.57047	62	26.5486	274.9
1302	88	.	n	.	.	.	K(08-09)	0	0.57047	62	26.5486	274.9
R276	88.25	.	n	.	.	.	G(04-05)	.	1.14035	107	26.3557	579.6
429	88.5	.	n	.	.	.	B(99-00)	107	0.48819	190	26.1391	570.6
R238	88.5	.	n	.	.	.	F(03-04)	88	1.34532	151	27.2842	139.4
1474	88.5	.	n	.	.	.	O(12-13)	10	0.49275	19	25.9207	694
R540	88.75	.	n	.	.	.	I(06-07)	.	0.74405	41	25.7027	873.6
R308	88.75	.	n	.	.	.	I(06-07)	.	0.74405	41	25.7027	873.6
1312	88.75	.	n	.	.	.	L(09-10)	23	0.38636	44	27.1098	179.6
1312	88.8	131.1	y	6.3	50.4	8	L(09-10)	23	0.38636	44	27.1098	179.6
R26	89	147.2	y	6.36	63.6	10	F(03-04)	88	1.34532	151	27.2842	139.4
655	89.25	.	n	.	.	.	B(99-00)	107	0.48819	190	26.1391	570.6
810	89.25	153.2	y	7.5375	60.3	8	G(04-05)	.	1.14035	107	26.3557	579.6
1282B	89.5	.	n	.	.	.	J(07-08)	7	1.48227	89	26.4832	731.2
1548	89.5	.	n	.	.	.	N(11-12)	15	0.6755	17	25.6416	425.2
1490	89.5	.	n	.	.	.	N(11-12)	15	0.6755	17	25.6416	425.2
690	89.75	.	n	.	.	.	C(00-01)	79	0.7027	128	26.135	680
887	89.75	.	n	.	.	.	F(03-04)	88	1.34532	151	27.2842	139.4
R426	89.75	.	n	.	.	.	I(06-07)	.	0.74405	41	25.7027	873.6
1480	89.75	.	n	.	.	.	M(10-11)	78	0.64754	37	27.738	401.4
1596	89.75	.	n	.	.	.	O(12-13)	10	0.49275	19	25.9207	694
1474	89.75	.	n	.	.	.	P(13-14)	2	0.65649	23	27.3313	517.4
1805	89.75	118.6	y	5.44667	49.02	9	T(17-18)	40	0.39516	28	27.2454	643.2
R426	90	.	n	.	.	.	I(06-07)	.	0.74405	41	25.7027	873.6
R805	90	150	y	7.42222	66.8	9	Q(14-15)	0	0.95098	21	26.8557	278.2
1302	90.25	.	n	.	.	.	K(08-09)	0	0.57047	62	26.5486	274.9
1548	90.25	.	n	.	.	.	N(11-12)	15	0.6755	17	25.6416	425.2
1822	90.25	.	n	.	.	.	S(16-17)	145	1.36937	33	28.156	224.6
427	90.5	.	n	.	.	.	A(98-99)	25	.	42	27.931	702.6
809	90.5	.	n	.	.	.	E(02-03)	72	1.1761	93	26.5424	347.6
R240	90.5	.	n	.	.	.	F(03-04)	88	1.34532	151	27.2842	139.4
1429	90.5	.	n	.	.	.	M(10-11)	78	0.64754	37	27.738	401.4
1512	90.5	.	n	.	.	.	N(11-12)	15	0.6755	17	25.6416	425.2
1474	90.5	118.8	y	5.95714	41.7	7	P(13-14)	2	0.65649	23	27.3313	517.4
1548	90.6	.	n	.	.	.	N(11-12)	15	0.6755	17	25.6416	425.2
429	90.75	.	n	.	.	.	B(99-00)	107	0.48819	190	26.1391	570.6
1279	90.75	135.5	y	6.6625	53.3	8	J(07-08)	7	1.48227	89	26.4832	731.2
1480	90.75	.	n	.	.	.	N(11-12)	15	0.6755	17	25.6416	425.2
1596	90.75	.	n	.	.	.	P(13-14)	2	0.65649	23	27.3313	517.4
1596	90.75	.	n	.	.	.	P(13-14)	2	0.65649	23	27.3313	517.4
554	91	.	n	.	.	.	D(01-02)	55	0.62416	150	26.531	374.6
1017	91	.	n	.	.	.	G(04-05)	.	1.14035	107	26.3557	579.6
R540	91	.	n	.	.	.	I(06-07)	.	0.74405	41	25.7027	873.6
R577	91	.	n	.	.	.	J(07-08)	7	1.48227	89	26.4832	731.2
1490	91	.	n	.	.	.	O(12-13)	10	0.49275	19	25.9207	694
1864a	91	.	n	.	.	.	T(17-18)	40	0.39516	28	27.2454	643.2
1820	91	145.1	y	5.24	41.92	8	U(18-19)	0	0.19318	5	27.1641	323
1339	91.25	.	n	.	.	.	L(09-10)	23	0.38636	44	27.1098	179.6
1847	91.5	.	n	.	.	.	T(17-18)	40	0.39516	28	27.2454	643.2
1390	91.75	.	n	.	.	.	M(10-11)	78	0.64754	37	27.738	401.4
1490	91.75	.	n	.	.	.	O(12-13)	10	0.49275	19	25.9207	694
1656	91.75	.	n	.	.	.	P(13-14)	2	0.65649	23	27.3313	517.4
742	92	.	n	.	.	.	E(02-03)	72	1.1761	93	26.5424	347.6
R76	92	152.2	y	5.99	59.9	10	G(04-05)	.	1.14035	107	26.3557	579.6
R480	92	.	n	.	.	.	H(05-06)	87	2.44286	70	27.2788	273
1289	92	.	n	.	.	.	J(07-08)	7	1.48227	89	26.4832	731.2
1847	92	.	n	.	.	.	T(17-18)	40	0.39516	28	27.2454	643.2
R248	92.25	158.1	y	8.07143	56.5	7	G(04-05)	.	1.14035	107	26.3557	579.6
R465	92.25	.	n	.	.	.	H(05-06)	87	2.44286	70	27.2788	273
R439	92.25	.	n	.	.	.	I(06-07)	.	0.74405	41	25.7027	873.6
R34	92.5	.	n	.	.	.	F(03-04)	88	1.34532	151	27.2842	139.4
1243	92.5	.	n	.	.	.	J(07-08)	7	1.48227	89	26.4832	731.2
1512	92.5	.	n	.	.	.	N(11-12)	15	0.6755	17	25.6416	425.2
1709	92.5	.	n	.	.	.	R(15-16)	124	0.70435	38	26.9845	266.4
1847	92.75	.	n	.	.	.	T(17-18)	40	0.39516	28	27.2454	643.2
645	93	.	n	.	.	.	B(99-00)	107	0.48819	190	26.1391	570.6
778	93	.	n	.	.	.	D(01-02)	55	0.62416	150	26.531	374.6
1253	93	.	n	.	.	.	J(07-08)	7	1.48227	89	26.4832	731.2
R542	93	.	n	.	.	.	K(08-09)	0	0.57047	62	26.5486	274.9
1823	93	.	n	.	.	.	S(16-17)	145	1.36937	33	28.156	224.6
658	93.25	.	n	.	.	.	B(99-00)	107	0.48819	190	26.1391	570.6
690	93.25	178.9	y	6.96667	62.7	9	D(01-02)	55	0.62416	150	26.531	374.6
903	93.5	.	n	.	.	.	G(04-05)	.	1.14035	107	26.3557	579.6
1304	93.5	.	n	.	.	.	K(08-09)	0	0.57047	62	26.5486	274.9
1339	93.5	161.5	y	5.92222	53.3	9	M(10-11)	78	0.64754	37	27.738	401.4
1623	93.5	.	n	.	.	.	S(16-17)	145	1.36937	33	28.156	224.6
1878	93.5	200.9	y	6.99182	76.91	11	U(18-19)	0	0.19318	5	27.1641	323
1253	93.6	.	n	.	.	.	J(07-08)	7	1.48227	89	26.4832	731.2
1396	93.75	147.4	y	7.72857	54.1	7	N(11-12)	15	0.6755	17	25.6416	425.2
1705	93.75	.	n	.	.	.	Q(14-15)	0	0.95098	21	26.8557	278.2
447	94	.	n	.	.	.	B(99-00)	107	0.48819	190	26.1391	570.6
980	94	162.8	y	6.16667	55.5	9	G(04-05)	.	1.14035	107	26.3557	579.6
1255	94	.	n	.	.	.	J(07-08)	7	1.48227	89	26.4832	731.2
1685	94	.	n	.	.	.	Q(14-15)	0	0.95098	21	26.8557	278.2
1704	94	.	n	.	.	.	Q(14-15)	0	0.95098	21	26.8557	278.2
1865a	94	159.8	y	6.77	67.7	10	T(17-18)	40	0.39516	28	27.2454	643.2
1778	94	205.8	y	6.85111	61.66	9	T(17-18)	40	0.39516	28	27.2454	643.2
778	94.25	.	n	.	.	.	D(01-02)	55	0.62416	150	26.531	374.6
534	94.25	.	n	.	.	.	E(02-03)	72	1.1761	93	26.5424	347.6
980	94.25	.	n	.	.	.	G(04-05)	.	1.14035	107	26.3557	579.6
1302	94.25	147	y	.	.	.	L(09-10)	23	0.38636	44	27.1098	179.6
1704	94.25	.	n	.	.	.	Q(14-15)	0	0.95098	21	26.8557	278.2
1425	94.5	.	n	.	.	.	N(11-12)	15	0.6755	17	25.6416	425.2
R82	94.75	151.6	y	7.74286	54.2	7	G(04-05)	.	1.14035	107	26.3557	579.6
1344	94.75	.	n	.	.	.	K(08-09)	0	0.57047	62	26.5486	274.9
1336	94.75	.	n	.	.	.	L(09-10)	23	0.38636	44	27.1098	179.6
1485	94.75	.	n	.	.	.	M(10-11)	78	0.64754	37	27.738	401.4
1596	94.75	.	n	.	.	.	Q(14-15)	0	0.95098	21	26.8557	278.2
1396	94.8	.	n	.	.	.	N(11-12)	15	0.6755	17	25.6416	425.2
R37	95	.	n	.	.	.	E(02-03)	72	1.1761	93	26.5424	347.6
1430	95	.	n	.	.	.	L(09-10)	23	0.38636	44	27.1098	179.6
1490	95	.	n	.	.	.	P(13-14)	2	0.65649	23	27.3313	517.4
1490	95	.	n	.	.	.	P(13-14)	2	0.65649	23	27.3313	517.4
742	95.25	.	n	.	.	.	E(02-03)	72	1.1761	93	26.5424	347.6
1137	95.25	.	n	.	.	.	H(05-06)	87	2.44286	70	27.2788	273
R448	95.25	.	n	.	.	.	I(06-07)	.	0.74405	41	25.7027	873.6
1549	95.25	.	n	.	.	.	N(11-12)	15	0.6755	17	25.6416	425.2
1289	95.3	.	n	.	.	.	J(07-08)	7	1.48227	89	26.4832	731.2
R426	95.5	.	n	.	.	.	K(08-09)	0	0.57047	62	26.5486	274.9
1569	95.5	.	n	.	.	.	N(11-12)	15	0.6755	17	25.6416	425.2
1826	95.6	.	n	.	.	.	S(16-17)	145	1.36937	33	28.156	224.6
R37	95.75	.	n	.	.	.	E(02-03)	72	1.1761	93	26.5424	347.6
1625	95.75	.	n	.	.	.	O(12-13)	10	0.49275	19	25.9207	694
1789	95.75	.	n	.	.	.	S(16-17)	145	1.36937	33	28.156	224.6
1207	96	.	n	.	.	.	J(07-08)	7	1.48227	89	26.4832	731.2
1302	96	180	y	6.87778	61.9	9	L(09-10)	23	0.38636	44	27.1098	179.6
1496	96	.	n	.	.	.	M(10-11)	78	0.64754	37	27.738	401.4
1923	96	.	n	.	.	.	V(19-20)	8	0.275	11	26.8938	368.6
489	96.25	.	n	.	.	.	C(00-01)	79	0.7027	128	26.135	680
658	96.25	.	n	.	.	.	C(00-01)	79	0.7027	128	26.135	680
1178	96.25	186.9	y	6.74615	87.7	13	J(07-08)	7	1.48227	89	26.4832	731.2
1506	96.25	.	n	.	.	.	M(10-11)	78	0.64754	37	27.738	401.4
1468	96.25	162.2	y	6.5	58.5	9	N(11-12)	15	0.6755	17	25.6416	425.2
1508	96.25	.	n	.	.	.	O(12-13)	10	0.49275	19	25.9207	694
1349	96.3	.	n	.	.	.	N(11-12)	15	0.6755	17	25.6416	425.2
726	96.5	.	n	.	.	.	C(00-01)	79	0.7027	128	26.135	680
726	96.5	.	n	.	.	.	C(00-01)	79	0.7027	128	26.135	680
658	96.5	.	n	.	.	.	C(00-01)	79	0.7027	128	26.135	680
822	96.5	.	n	.	.	.	E(02-03)	72	1.1761	93	26.5424	347.6
1445	96.5	.	n	.	.	.	L(09-10)	23	0.38636	44	27.1098	179.6
1496	96.5	.	n	.	.	.	M(10-11)	78	0.64754	37	27.738	401.4
1390	96.5	.	n	.	.	.	N(11-12)	15	0.6755	17	25.6416	425.2
R876	96.5	168.5	y	7.18571	50.3	7	S(16-17)	145	1.36937	33	28.156	224.6
1685	96.75	.	n	.	.	.	R(15-16)	124	0.70435	38	26.9845	266.4
1747	96.75	182	y	6.63385	86.24	13	S(16-17)	145	1.36937	33	28.156	224.6
R387	97.25	.	n	.	.	.	K(08-09)	0	0.57047	62	26.5486	274.9
R426	97.25	.	n	.	.	.	L(09-10)	23	0.38636	44	27.1098	179.6
R426	97.25	.	n	.	.	.	L(09-10)	23	0.38636	44	27.1098	179.6
1398	97.25	.	n	.	.	.	M(10-11)	78	0.64754	37	27.738	401.4
1406	97.25	.	n	.	.	.	M(10-11)	78	0.64754	37	27.738	401.4
1757	97.25	170.5	y	9.416	47.08	5	R(15-16)	124	0.70435	38	26.9845	266.4
1760	97.25	172	y	6.42818	70.71	11	T(17-18)	40	0.39516	28	27.2454	643.2
R874	97.25	.	n	.	.	.	U(18-19)	0	0.19318	5	27.1641	323
R240	97.5	.	n	.	.	.	F(03-04)	88	1.34532	151	27.2842	139.4
1190	97.5	.	n	.	.	.	J(07-08)	7	1.48227	89	26.4832	731.2
1344	97.75	.	n	.	.	.	K(08-09)	0	0.57047	62	26.5486	274.9
760	98	.	n	.	.	.	F(03-04)	88	1.34532	151	27.2842	139.4
916	98	209.3	y	5.73333	68.8	12	F(03-04)	88	1.34532	151	27.2842	139.4
1360	98	.	n	.	.	.	K(08-09)	0	0.57047	62	26.5486	274.9
R387	98	.	n	.	.	.	K(08-09)	0	0.57047	62	26.5486	274.9
R874	98	.	n	.	.	.	U(18-19)	0	0.19318	5	27.1641	323
1305	98.1	167.4	y	9.06667	81.6	9	N(11-12)	15	0.6755	17	25.6416	425.2
1523	98.1	.	n	.	.	.	O(12-13)	10	0.49275	19	25.9207	694
1569	98.25	.	n	.	.	.	O(12-13)	10	0.49275	19	25.9207	694
1894	98.25	.	n	.	.	.	U(18-19)	0	0.19318	5	27.1641	323
427	98.5	.	n	.	.	.	B(99-00)	107	0.48819	190	26.1391	570.6
923	98.5	.	n	.	.	.	F(03-04)	88	1.34532	151	27.2842	139.4
1304	98.5	.	n	.	.	.	L(09-10)	23	0.38636	44	27.1098	179.6
1396	98.5	.	n	.	.	.	O(12-13)	10	0.49275	19	25.9207	694
1864b	98.5	218	y	8.7725	70.18	8	T(17-18)	40	0.39516	28	27.2454	643.2
407	98.75	.	n	.	.	.	A(98-99)	25	.	42	27.931	702.6
489	98.75	.	n	.	.	.	D(01-02)	55	0.62416	150	26.531	374.6
914	98.75	.	n	.	.	.	F(03-04)	88	1.34532	151	27.2842	139.4
R462	98.75	.	n	.	.	.	J(07-08)	7	1.48227	89	26.4832	731.2
648	99	.	n	.	.	.	B(99-00)	107	0.48819	190	26.1391	570.6
489	99	.	n	.	.	.	D(01-02)	55	0.62416	150	26.531	374.6
R288	99	.	n	.	.	.	K(08-09)	0	0.57047	62	26.5486	274.9
438	99.25	197.8	y	7.73	77.3	10	C(00-01)	79	0.7027	128	26.135	680
1789	99.25	.	n	.	.	.	S(16-17)	145	1.36937	33	28.156	224.6
1623	99.25	.	y	.	.	10	U(18-19)	0	0.19318	5	27.1641	323
658	99.5	.	n	.	.	.	D(01-02)	55	0.62416	150	26.531	374.6
R540	99.5	.	n	.	.	.	K(08-09)	0	0.57047	62	26.5486	274.9
1420	99.5	.	n	.	.	.	M(10-11)	78	0.64754	37	27.738	401.4
1394	99.5	.	n	.	.	.	M(10-11)	78	0.64754	37	27.738	401.4
1394	99.6	.	n	.	.	.	M(10-11)	78	0.64754	37	27.738	401.4
429	99.75	.	n	.	.	.	C(00-01)	79	0.7027	128	26.135	680
778	99.75	.	n	.	.	.	E(02-03)	72	1.1761	93	26.5424	347.6
778	99.75	134.3	y	6.5375	52.3	8	E(02-03)	72	1.1761	93	26.5424	347.6
1006	99.75	.	n	.	.	.	G(04-05)	.	1.14035	107	26.3557	579.6
R462	99.75	.	n	.	.	.	J(07-08)	7	1.48227	89	26.4832	731.2
R540	99.75	178.7	y	7.3875	59.1	8	K(08-09)	0	0.57047	62	26.5486	274.9
778	100	.	n	.	.	.	E(02-03)	72	1.1761	93	26.5424	347.6
1429	100	.	n	.	.	.	O(12-13)	10	0.49275	19	25.9207	694
658	100.25	.	n	.	.	.	D(01-02)	55	0.62416	150	26.531	374.6
742	100.25	175.9	y	5.73571	80.3	14	F(03-04)	88	1.34532	151	27.2842	139.4
1218	100.25	208.9	y	7.19	71.9	10	I(06-07)	.	0.74405	41	25.7027	873.6
1557	100.25	.	n	.	.	.	N(11-12)	15	0.6755	17	25.6416	425.2
1390	100.25	193.2	y	6.31818	69.5	11	O(12-13)	10	0.49275	19	25.9207	694
760	100.5	.	n	.	.	.	F(03-04)	88	1.34532	151	27.2842	139.4
1006	100.5	159.1	y	6.06667	54.6	9	H(05-06)	87	2.44286	70	27.2788	273
R465	100.5	.	n	.	.	.	I(06-07)	.	0.74405	41	25.7027	873.6
1028	100.5	210	y	7.825	62.6	8	I(06-07)	.	0.74405	41	25.7027	873.6
1302	100.5	218.2	y	7.02727	77.3	11	M(10-11)	78	0.64754	37	27.738	401.4
R772	100.5	210.6	y	6.96364	76.6	11	O(12-13)	10	0.49275	19	25.9207	694
1796	100.5	.	n	.	.	.	S(16-17)	145	1.36937	33	28.156	224.6
R268	100.75	.	n	.	.	.	H(05-06)	87	2.44286	70	27.2788	273
R268	100.75	209	y	7.39	73.9	10	H(05-06)	87	2.44286	70	27.2788	273
R540	100.75	.	n	.	.	.	L(09-10)	23	0.38636	44	27.1098	179.6
1816	100.75	.	n	.	.	.	S(16-17)	145	1.36937	33	28.156	224.6
252	101	.	n	.	.	.	A(98-99)	25	.	42	27.931	702.6
438	101	231.9	y	8.44444	76	9	D(01-02)	55	0.62416	150	26.531	374.6
R269	101	.	n	.	.	.	G(04-05)	.	1.14035	107	26.3557	579.6
R540	101	.	n	.	.	.	L(09-10)	23	0.38636	44	27.1098	179.6
1394	101	.	n	.	.	.	N(11-12)	15	0.6755	17	25.6416	425.2
1390	101	.	n	.	.	.	O(12-13)	10	0.49275	19	25.9207	694
R480	101.25	.	n	.	.	.	I(06-07)	.	0.74405	41	25.7027	873.6
R540	101.25	.	n	.	.	.	L(09-10)	23	0.38636	44	27.1098	179.6
1525	101.25	.	n	.	.	.	N(11-12)	15	0.6755	17	25.6416	425.2
1565	101.25	.	n	.	.	.	N(11-12)	15	0.6755	17	25.6416	425.2
1390	101.25	.	n	.	.	.	O(12-13)	10	0.49275	19	25.9207	694
1654	101.25	.	n	.	.	.	P(13-14)	2	0.65649	23	27.3313	517.4
1898	101.25	.	n	.	.	.	U(18-19)	0	0.19318	5	27.1641	323
1452	101.3	.	n	.	.	.	M(10-11)	78	0.64754	37	27.738	401.4
1302	101.3	183.4	y	7.7	53.9	7	M(10-11)	78	0.64754	37	27.738	401.4
438	101.5	.	n	.	.	.	D(01-02)	55	0.62416	150	26.531	374.6
R480	101.5	.	n	.	.	.	I(06-07)	.	0.74405	41	25.7027	873.6
R465	101.5	.	n	.	.	.	I(06-07)	.	0.74405	41	25.7027	873.6
R540	101.5	.	n	.	.	.	L(09-10)	23	0.38636	44	27.1098	179.6
R329	101.5	.	n	.	.	.	L(09-10)	23	0.38636	44	27.1098	179.6
1913	101.5	188.65	y	6.78636	74.65	11	V(19-20)	8	0.275	11	26.8938	368.6
1968	101.5	.	n	.	.	.	W(20-21)	20	1.08257	31	27.5011	396.4
429	101.75	.	n	.	.	.	D(01-02)	55	0.62416	150	26.531	374.6
726	101.75	184.2	y	6.25455	68.8	11	D(01-02)	55	0.62416	150	26.531	374.6
903	101.75	.	n	.	.	.	H(05-06)	87	2.44286	70	27.2788	273
1707	101.75	188.7	y	8.93	53.58	6	S(16-17)	145	1.36937	33	28.156	224.6
554	102	.	n	.	.	.	E(02-03)	72	1.1761	93	26.5424	347.6
1395	102	.	n	.	.	.	K(08-09)	0	0.57047	62	26.5486	274.9
1302	102	.	n	.	.	.	M(10-11)	78	0.64754	37	27.738	401.4
1273	102.25	.	n	.	.	.	J(07-08)	7	1.48227	89	26.4832	731.2
R462	102.25	.	n	.	.	.	K(08-09)	0	0.57047	62	26.5486	274.9
1880	102.25	.	n	.	.	.	U(18-19)	0	0.19318	5	27.1641	323
554	102.5	.	n	.	.	.	E(02-03)	72	1.1761	93	26.5424	347.6
554	102.5	175	y	6.25	62.5	10	E(02-03)	72	1.1761	93	26.5424	347.6
778	102.5	193.7	y	6.67778	60.1	9	F(03-04)	88	1.34532	151	27.2842	139.4
1447	102.5	.	n	.	.	.	L(09-10)	23	0.38636	44	27.1098	179.6
1610	102.5	.	n	.	.	.	Q(14-15)	0	0.95098	21	26.8557	278.2
1610	102.5	.	n	.	.	.	R(15-16)	124	0.70435	38	26.9845	266.4
R597	102.75	.	n	.	.	.	N(11-12)	15	0.6755	17	25.6416	425.2
R297	103	.	n	.	.	.	I(06-07)	.	0.74405	41	25.7027	873.6
R297	103	177.2	y	6.99091	76.9	11	I(06-07)	.	0.74405	41	25.7027	873.6
R268	103.25	227.5	y	9.1	72.8	8	I(06-07)	.	0.74405	41	25.7027	873.6
1888	103.25	.	n	.	.	.	U(18-19)	0	0.19318	5	27.1641	323
217	103.5	.	n	.	.	.	B(99-00)	107	0.48819	190	26.1391	570.6
217	103.75	271.1	y	6.88571	96.4	14	B(99-00)	107	0.48819	190	26.1391	570.6
760	103.75	.	n	.	.	.	G(04-05)	.	1.14035	107	26.3557	579.6
760	103.75	.	n	.	.	.	H(05-06)	87	2.44286	70	27.2788	273
1504	103.75	.	n	.	.	.	M(10-11)	78	0.64754	37	27.738	401.4
1610	103.75	.	n	.	.	.	S(16-17)	145	1.36937	33	28.156	224.6
429	104	.	n	.	.	.	D(01-02)	55	0.62416	150	26.531	374.6
437	104	211.3	y	7.1	85.2	12	D(01-02)	55	0.62416	150	26.531	374.6
629	104	207.8	y	6.3	69.3	11	E(02-03)	72	1.1761	93	26.5424	347.6
920	104	.	n	.	.	.	F(03-04)	88	1.34532	151	27.2842	139.4
760	104	.	n	.	.	.	G(04-05)	.	1.14035	107	26.3557	579.6
760	104	.	n	.	.	.	G(04-05)	.	1.14035	107	26.3557	579.6
646	104.25	.	n	.	.	.	B(99-00)	107	0.48819	190	26.1391	570.6
R268	104.25	.	n	.	.	.	I(06-07)	.	0.74405	41	25.7027	873.6
1272	104.25	.	n	.	.	.	J(07-08)	7	1.48227	89	26.4832	731.2
1622	104.25	.	n	.	.	.	O(12-13)	10	0.49275	19	25.9207	694
1963	104.25	.	n	.	.	.	W(20-21)	20	1.08257	31	27.5011	396.4
1395	104.5	.	n	.	.	.	L(09-10)	23	0.38636	44	27.1098	179.6
1468	104.5	.	n	.	.	.	O(12-13)	10	0.49275	19	25.9207	694
1853	104.6	.	n	.	.	.	T(17-18)	40	0.39516	28	27.2454	643.2
252	104.75	.	n	.	.	.	B(99-00)	107	0.48819	190	26.1391	570.6
1622	104.75	.	n	.	.	.	O(12-13)	10	0.49275	19	25.9207	694
629	105	.	n	.	.	.	E(02-03)	72	1.1761	93	26.5424	347.6
1179	105	240.4	y	7.28571	102	14	J(07-08)	7	1.48227	89	26.4832	731.2
1028	105	.	n	.	.	.	K(08-09)	0	0.57047	62	26.5486	274.9
1242	105.25	.	n	.	.	.	M(10-11)	78	0.64754	37	27.738	401.4
1242	105.25	.	n	.	.	.	M(10-11)	78	0.64754	37	27.738	401.4
1429	105.25	.	n	.	.	.	Q(14-15)	0	0.95098	21	26.8557	278.2
1523	105.25	.	n	.	.	.	R(15-16)	124	0.70435	38	26.9845	266.4
1074	105.5	.	n	.	.	.	K(08-09)	0	0.57047	62	26.5486	274.9
1630	105.5	.	n	.	.	.	O(12-13)	10	0.49275	19	25.9207	694
1523	105.5	.	n	.	.	.	R(15-16)	124	0.70435	38	26.9845	266.4
643	105.75	.	n	.	.	.	B(99-00)	107	0.48819	190	26.1391	570.6
554	105.75	.	n	.	.	.	F(03-04)	88	1.34532	151	27.2842	139.4
R268	105.75	.	n	.	.	.	I(06-07)	.	0.74405	41	25.7027	873.6
447	106	248.2	y	6.50769	84.6	13	D(01-02)	55	0.62416	150	26.531	374.6
1504	106	.	n	.	.	.	N(11-12)	15	0.6755	17	25.6416	425.2
R268	106.25	.	n	.	.	.	J(07-08)	7	1.48227	89	26.4832	731.2
1447	106.25	185.5	y	6.68889	60.2	9	N(11-12)	15	0.6755	17	25.6416	425.2
1885	106.25	.	n	.	.	.	U(18-19)	0	0.19318	5	27.1641	323
427	106.5	239.9	y	6.48	64.8	10	C(00-01)	79	0.7027	128	26.135	680
1214	106.5	.	n	.	.	.	I(06-07)	.	0.74405	41	25.7027	873.6
1664	106.5	.	n	.	.	.	U(18-19)	0	0.19318	5	27.1641	323
778	106.75	191.2	y	6.84	68.4	10	F(03-04)	88	1.34532	151	27.2842	139.4
554	106.75	263	y	7.075	84.9	12	F(03-04)	88	1.34532	151	27.2842	139.4
1006	106.75	.	y	.	.	13	I(06-07)	.	0.74405	41	25.7027	873.6
888	107	.	n	.	.	.	K(08-09)	0	0.57047	62	26.5486	274.9
1753	107	.	n	.	.	.	R(15-16)	124	0.70435	38	26.9845	266.4
534	107.25	.	n	.	.	.	G(04-05)	.	1.14035	107	26.3557	579.6
1355	107.25	.	n	.	.	.	L(09-10)	23	0.38636	44	27.1098	179.6
554	107.5	.	n	.	.	.	F(03-04)	88	1.34532	151	27.2842	139.4
429	108	258	y	6.57857	92.1	14	E(02-03)	72	1.1761	93	26.5424	347.6
726	108.25	.	n	.	.	.	E(02-03)	72	1.1761	93	26.5424	347.6
778	108.25	.	n	.	.	.	G(04-05)	.	1.14035	107	26.3557	579.6
554	108.5	279.9	y	6.90769	89.8	13	G(04-05)	.	1.14035	107	26.3557	579.6
R268	108.5	.	n	.	.	.	K(08-09)	0	0.57047	62	26.5486	274.9
1420	108.5	.	n	.	.	.	P(13-14)	2	0.65649	23	27.3313	517.4
445	108.75	247.4	y	9.22222	83	9	A(98-99)	25	.	42	27.931	702.6
427	108.75	.	n	.	.	.	D(01-02)	55	0.62416	150	26.531	374.6
554	108.75	.	n	.	.	.	G(04-05)	.	1.14035	107	26.3557	579.6
437	109	239.5	y	7.23077	94	13	E(02-03)	72	1.1761	93	26.5424	347.6
R268	109	.	n	.	.	.	K(08-09)	0	0.57047	62	26.5486	274.9
1554	109	.	n	.	.	.	N(11-12)	15	0.6755	17	25.6416	425.2
R238	109.75	295.3	y	8.10769	105.4	13	H(05-06)	87	2.44286	70	27.2788	273
914	109.75	.	n	.	.	.	I(06-07)	.	0.74405	41	25.7027	873.6
437	110	.	n	.	.	.	E(02-03)	72	1.1761	93	26.5424	347.6
1075	110.25	.	n	.	.	.	J(07-08)	7	1.48227	89	26.4832	731.2
948	110.5	265.9	y	6.88	68.8	10	H(05-06)	87	2.44286	70	27.2788	273
948	111.25	.	n	.	.	.	I(06-07)	.	0.74405	41	25.7027	873.6
903	112.1	.	n	.	.	.	K(08-09)	0	0.57047	62	26.5486	274.9
429	112.25	369.3	y	7.15556	64.4	9	J(07-08)	7	1.48227	89	26.4832	731.2
R480	112.25	.	n	.	.	.	K(08-09)	0	0.57047	62	26.5486	274.9
R480	112.25	.	n	.	.	.	K(08-09)	0	0.57047	62	26.5486	274.9
437	112.5	267.7	y	7.58333	91	12	F(03-04)	88	1.34532	151	27.2842	139.4
429	112.5	388.7	y	7.95333	119.3	15	F(03-04)	88	1.34532	151	27.2842	139.4
R238	112.75	.	n	.	.	.	I(06-07)	.	0.74405	41	25.7027	873.6
1846	113	.	n	.	.	.	T(17-18)	40	0.39516	28	27.2454	643.2
948	113.25	.	n	.	.	.	K(08-09)	0	0.57047	62	26.5486	274.9
285	113.5	.	n	.	.	.	A(98-99)	25	.	42	27.931	702.6
285	113.5	264.1	y	6.775	81.3	12	A(98-99)	25	.	42	27.931	702.6
427	113.5	.	n	.	.	.	E(02-03)	72	1.1761	93	26.5424	347.6
285	113.75	291	y	7.23125	115.7	16	A(98-99)	25	.	42	27.931	702.6
429	113.75	.	n	.	.	.	F(03-04)	88	1.34532	151	27.2842	139.4
R238	113.75	.	n	.	.	.	I(06-07)	.	0.74405	41	25.7027	873.6
437	114	276.8	y	7.44615	96.8	13	F(03-04)	88	1.34532	151	27.2842	139.4
R582	114	.	n	.	.	.	Q(14-15)	0	0.95098	21	26.8557	278.2
R582	114.75	.	n	.	.	.	R(15-16)	124	0.70435	38	26.9845	266.4
646	115.25	.	n	.	.	.	E(02-03)	72	1.1761	93	26.5424	347.6
285	116.25	316	y	7.95625	127.3	16	B(99-00)	107	0.48819	190	26.1391	570.6
437	116.25	.	n	.	.	.	G(04-05)	.	1.14035	107	26.3557	579.6
646	116.75	.	n	.	.	.	E(02-03)	72	1.1761	93	26.5424	347.6
437	116.75	.	n	.	.	.	G(04-05)	.	1.14035	107	26.3557	579.6
429	118	.	n	.	.	.	G(04-05)	.	1.14035	107	26.3557	579.6
646	120	.	n	.	.	.	F(03-04)	88	1.34532	151	27.2842	139.4
429	122	.	n	.	.	.	I(06-07)	.	0.74405	41	25.7027	873.6
429	122.25	.	n	.	.	.	I(06-07)	.	0.74405	41	25.7027	873.6

## Sheet: Breeding season adult M capt
breeding_period	ID	SVL	MASS	rat_melo	mn_total_frogs	mn_temp	sum_rain	gravid_KB
B(99-00)	478	116.5	360	107	0.48819	26.1391	570.6	190
B(99-00)	618	100.5	208.3	107	0.48819	26.1391	570.6	190
B(99-00)	619	104.75	243.6	107	0.48819	26.1391	570.6	190
B(99-00)	122	139	556.1	107	0.48819	26.1391	570.6	190
B(99-00)	275B	98.5	219	107	0.48819	26.1391	570.6	190
B(99-00)	238	135.75	541.2	107	0.48819	26.1391	570.6	190
B(99-00)	493	102.5	265.2	107	0.48819	26.1391	570.6	190
B(99-00)	202	136.75	562	107	0.48819	26.1391	570.6	190
B(99-00)	426	80	93.2	107	0.48819	26.1391	570.6	190
B(99-00)	477	119.75	343.8	107	0.48819	26.1391	570.6	190
B(99-00)	472	125	406.7	107	0.48819	26.1391	570.6	190
B(99-00)	240	137.5	545	107	0.48819	26.1391	570.6	190
B(99-00)	425	97	215.5	107	0.48819	26.1391	570.6	190
B(99-00)	249	125.5	449.5	107	0.48819	26.1391	570.6	190
B(99-00)	275A	132.25	500.4	107	0.48819	26.1391	570.6	190
B(99-00)	405	127	403.2	107	0.48819	26.1391	570.6	190
B(99-00)	637	87.25	147.5	107	0.48819	26.1391	570.6	190
B(99-00)	493	105.25	271.6	107	0.48819	26.1391	570.6	190
B(99-00)	638	100	203	107	0.48819	26.1391	570.6	190
B(99-00)	472	127.25	463.7	107	0.48819	26.1391	570.6	190
B(99-00)	275A	132.5	516	107	0.48819	26.1391	570.6	190
B(99-00)	405	127.25	403.1	107	0.48819	26.1391	570.6	190
B(99-00)	235	128.25	377.5	107	0.48819	26.1391	570.6	190
B(99-00)	647	84.5	131.1	107	0.48819	26.1391	570.6	190
B(99-00)	254	119.75	350.8	107	0.48819	26.1391	570.6	190
B(99-00)	650	117	351.8	107	0.48819	26.1391	570.6	190
B(99-00)	479	99.75	247.4	107	0.48819	26.1391	570.6	190
B(99-00)	654	104.5	309.8	107	0.48819	26.1391	570.6	190
B(99-00)	656	108.5	249.9	107	0.48819	26.1391	570.6	190
B(99-00)	424	111.75	301	107	0.48819	26.1391	570.6	190
B(99-00)	662	104.25	262.2	107	0.48819	26.1391	570.6	190
B(99-00)	258	141	654.7	107	0.48819	26.1391	570.6	190
B(99-00)	340	123.75	393.4	107	0.48819	26.1391	570.6	190
B(99-00)	664	101	235.1	107	0.48819	26.1391	570.6	190
B(99-00)	405	126.5	412.9	107	0.48819	26.1391	570.6	190
B(99-00)	182	137.25	654.6	107	0.48819	26.1391	570.6	190
B(99-00)	238	138	604.9	107	0.48819	26.1391	570.6	190
B(99-00)	670	119.25	403	107	0.48819	26.1391	570.6	190
B(99-00)	459	140.25	587.1	107	0.48819	26.1391	570.6	190
B(99-00)	465	136	.	107	0.48819	26.1391	570.6	190
B(99-00)	202	136.5	510.5	107	0.48819	26.1391	570.6	190
B(99-00)	258	140	583.5	107	0.48819	26.1391	570.6	190
B(99-00)	674	97.75	197.2	107	0.48819	26.1391	570.6	190
B(99-00)	235	127.75	359.1	107	0.48819	26.1391	570.6	190
B(99-00)	254	124.5	410.3	107	0.48819	26.1391	570.6	190
B(99-00)	275B	98.75	203.3	107	0.48819	26.1391	570.6	190
B(99-00)	202	137.25	488.7	107	0.48819	26.1391	570.6	190
B(99-00)	275A	134.75	491.9	107	0.48819	26.1391	570.6	190
B(99-00)	435	108	278.6	107	0.48819	26.1391	570.6	190
B(99-00)	414	108	261.6	107	0.48819	26.1391	570.6	190
B(99-00)	457	124	387.7	107	0.48819	26.1391	570.6	190
B(99-00)	686	80.25	103.4	107	0.48819	26.1391	570.6	190
C(00-01)	340	127.5	411.4	79	0.7027	26.135	680	128
C(00-01)	479	113.25	295.1	79	0.7027	26.135	680	128
C(00-01)	638	114.5	214.4	79	0.7027	26.135	680	128
C(00-01)	235	129	365.1	79	0.7027	26.135	680	128
C(00-01)	712	113	339.1	79	0.7027	26.135	680	128
C(00-01)	425	117.75	356	79	0.7027	26.135	680	128
C(00-01)	424	123.75	406.4	79	0.7027	26.135	680	128
C(00-01)	457	128	422.7	79	0.7027	26.135	680	128
C(00-01)	606	121.25	453.7	79	0.7027	26.135	680	128
C(00-01)	202	143.25	716.4	79	0.7027	26.135	680	128
C(00-01)	715	94.25	161.9	79	0.7027	26.135	680	128
C(00-01)	716	99.25	203.7	79	0.7027	26.135	680	128
C(00-01)	275A	138.75	564.5	79	0.7027	26.135	680	128
C(00-01)	240	140.25	553.4	79	0.7027	26.135	680	128
C(00-01)	637	99	209.6	79	0.7027	26.135	680	128
C(00-01)	708	106.75	240.7	79	0.7027	26.135	680	128
C(00-01)	202	142.75	640.2	79	0.7027	26.135	680	128
C(00-01)	710	111.75	271.6	79	0.7027	26.135	680	128
C(00-01)	435	116.5	352.7	79	0.7027	26.135	680	128
C(00-01)	424	123.75	372.6	79	0.7027	26.135	680	128
C(00-01)	724	94.5	176.3	79	0.7027	26.135	680	128
C(00-01)	715	94.5	154.7	79	0.7027	26.135	680	128
C(00-01)	240	140.25	488.5	79	0.7027	26.135	680	128
C(00-01)	707	107.5	249.5	79	0.7027	26.135	680	128
C(00-01)	254	136.25	523.9	79	0.7027	26.135	680	128
C(00-01)	340	129.75	437.7	79	0.7027	26.135	680	128
C(00-01)	728	130.25	475.5	79	0.7027	26.135	680	128
C(00-01)	414	113	310.5	79	0.7027	26.135	680	128
C(00-01)	254	136	565.1	79	0.7027	26.135	680	128
C(00-01)	457	131.75	406.7	79	0.7027	26.135	680	128
D(01-02)	479	122	385.4	55	0.62416	26.531	374.6	150
D(01-02)	426	101.25	219.9	55	0.62416	26.531	374.6	150
D(01-02)	768	83	120.8	55	0.62416	26.531	374.6	150
D(01-02)	697	94.5	179.1	55	0.62416	26.531	374.6	150
D(01-02)	767	105.5	295	55	0.62416	26.531	374.6	150
D(01-02)	705	114.75	315.6	55	0.62416	26.531	374.6	150
D(01-02)	772	123.5	393.9	55	0.62416	26.531	374.6	150
D(01-02)	426	101	218.4	55	0.62416	26.531	374.6	150
D(01-02)	710	120.25	390.6	55	0.62416	26.531	374.6	150
D(01-02)	686	112	299.2	55	0.62416	26.531	374.6	150
D(01-02)	777	125.5	333.1	55	0.62416	26.531	374.6	150
D(01-02)	759	83	117.2	55	0.62416	26.531	374.6	150
D(01-02)	776	121	316.2	55	0.62416	26.531	374.6	150
D(01-02)	412	122.75	386.6	55	0.62416	26.531	374.6	150
D(01-02)	712	125.25	422.6	55	0.62416	26.531	374.6	150
D(01-02)	708	112	294.4	55	0.62416	26.531	374.6	150
D(01-02)	779	88.5	140.3	55	0.62416	26.531	374.6	150
D(01-02)	670	135.5	596.8	55	0.62416	26.531	374.6	150
D(01-02)	727	81.5	107.9	55	0.62416	26.531	374.6	150
D(01-02)	782	101	195.1	55	0.62416	26.531	374.6	150
D(01-02)	784	116	267.2	55	0.62416	26.531	374.6	150
D(01-02)	479	121.75	351.4	55	0.62416	26.531	374.6	150
D(01-02)	785	101.5	215.5	55	0.62416	26.531	374.6	150
D(01-02)	412	123	344.6	55	0.62416	26.531	374.6	150
D(01-02)	759	85.5	129.6	55	0.62416	26.531	374.6	150
D(01-02)	708	112.5	272	55	0.62416	26.531	374.6	150
D(01-02)	669	111	319.6	55	0.62416	26.531	374.6	150
D(01-02)	787	96.5	203.6	55	0.62416	26.531	374.6	150
D(01-02)	412	123	368.1	55	0.62416	26.531	374.6	150
D(01-02)	724	108	230.7	55	0.62416	26.531	374.6	150
D(01-02)	789	87.25	122.6	55	0.62416	26.531	374.6	150
D(01-02)	705	118.25	328.9	55	0.62416	26.531	374.6	150
D(01-02)	426	103.5	210.6	55	0.62416	26.531	374.6	150
D(01-02)	479	123.75	330.8	55	0.62416	26.531	374.6	150
D(01-02)	238	144	490.9	55	0.62416	26.531	374.6	150
D(01-02)	792	101.75	226.6	55	0.62416	26.531	374.6	150
D(01-02)	710	127.75	411.5	55	0.62416	26.531	374.6	150
E(02-03)	766A	115	291.5	72	1.1761	26.5424	347.6	93
E(02-03)	776	132.25	460.2	72	1.1761	26.5424	347.6	93
E(02-03)	820	94.5	188.4	72	1.1761	26.5424	347.6	93
E(02-03)	R45	97	190.6	72	1.1761	26.5424	347.6	93
E(02-03)	738	109.75	266.9	72	1.1761	26.5424	347.6	93
E(02-03)	824	90.25	170.8	72	1.1761	26.5424	347.6	93
E(02-03)	825	124.25	374.9	72	1.1761	26.5424	347.6	93
E(02-03)	827	118	331.4	72	1.1761	26.5424	347.6	93
E(02-03)	776	133	445.1	72	1.1761	26.5424	347.6	93
E(02-03)	685	115.25	397.3	72	1.1761	26.5424	347.6	93
E(02-03)	725	109.5	276.2	72	1.1761	26.5424	347.6	93
E(02-03)	710	130	412.7	72	1.1761	26.5424	347.6	93
E(02-03)	828	91	127.5	72	1.1761	26.5424	347.6	93
E(02-03)	815	107.25	237.9	72	1.1761	26.5424	347.6	93
E(02-03)	829	121	409.5	72	1.1761	26.5424	347.6	93
E(02-03)	254	148	588.2	72	1.1761	26.5424	347.6	93
E(02-03)	814	109	263.3	72	1.1761	26.5424	347.6	93
E(02-03)	836	117.75	357.6	72	1.1761	26.5424	347.6	93
E(02-03)	472	144.75	598.6	72	1.1761	26.5424	347.6	93
E(02-03)	828	92.25	123	72	1.1761	26.5424	347.6	93
E(02-03)	766A	116	283.8	72	1.1761	26.5424	347.6	93
E(02-03)	670	138.5	524.6	72	1.1761	26.5424	347.6	93
E(02-03)	727	105.75	248.4	72	1.1761	26.5424	347.6	93
E(02-03)	705	130.25	433.6	72	1.1761	26.5424	347.6	93
E(02-03)	R45	102	238	72	1.1761	26.5424	347.6	93
E(02-03)	254	148	541	72	1.1761	26.5424	347.6	93
E(02-03)	472	144.5	498.9	72	1.1761	26.5424	347.6	93
E(02-03)	815	112.25	248.7	72	1.1761	26.5424	347.6	93
E(02-03)	479	130	420.6	72	1.1761	26.5424	347.6	93
E(02-03)	758	104	242.8	72	1.1761	26.5424	347.6	93
E(02-03)	869	118.5	344.5	72	1.1761	26.5424	347.6	93
E(02-03)	686	125	346	72	1.1761	26.5424	347.6	93
E(02-03)	272	149.75	544.7	72	1.1761	26.5424	347.6	93
F(03-04)	R253	93.5	184.4	88	1.34532	27.2842	139.4	151
F(03-04)	670	141	597.6	88	1.34532	27.2842	139.4	151
F(03-04)	898	99	191.1	88	1.34532	27.2842	139.4	151
F(03-04)	897	112	333.5	88	1.34532	27.2842	139.4	151
F(03-04)	254	151	621.2	88	1.34532	27.2842	139.4	151
F(03-04)	868	88	133.6	88	1.34532	27.2842	139.4	151
F(03-04)	R45	115.25	320.3	88	1.34532	27.2842	139.4	151
F(03-04)	899	125	415.6	88	1.34532	27.2842	139.4	151
F(03-04)	794	119.25	361.5	88	1.34532	27.2842	139.4	151
F(03-04)	479	132.25	467.4	88	1.34532	27.2842	139.4	151
F(03-04)	719	130	449.1	88	1.34532	27.2842	139.4	151
F(03-04)	478	132.5	508.8	88	1.34532	27.2842	139.4	151
F(03-04)	905	86.75	133	88	1.34532	27.2842	139.4	151
F(03-04)	904	108.5	294.8	88	1.34532	27.2842	139.4	151
F(03-04)	710	132	477.9	88	1.34532	27.2842	139.4	151
F(03-04)	884	105	276.6	88	1.34532	27.2842	139.4	151
F(03-04)	907	131.25	500	88	1.34532	27.2842	139.4	151
F(03-04)	780	135.5	549.7	88	1.34532	27.2842	139.4	151
F(03-04)	824	114	377.5	88	1.34532	27.2842	139.4	151
F(03-04)	669	130.5	522.5	88	1.34532	27.2842	139.4	151
F(03-04)	909	98	171.2	88	1.34532	27.2842	139.4	151
F(03-04)	912	107.5	288.9	88	1.34532	27.2842	139.4	151
F(03-04)	913	108.5	229.3	88	1.34532	27.2842	139.4	151
F(03-04)	890	82.5	107.2	88	1.34532	27.2842	139.4	151
F(03-04)	727	113.75	280.8	88	1.34532	27.2842	139.4	151
F(03-04)	686	130	487.5	88	1.34532	27.2842	139.4	151
F(03-04)	738	123.5	367	88	1.34532	27.2842	139.4	151
F(03-04)	794	119.5	372.1	88	1.34532	27.2842	139.4	151
F(03-04)	803	116.5	317.7	88	1.34532	27.2842	139.4	151
F(03-04)	908	81.75	103.3	88	1.34532	27.2842	139.4	151
F(03-04)	785	122.75	430.9	88	1.34532	27.2842	139.4	151
F(03-04)	825	126.75	335.6	88	1.34532	27.2842	139.4	151
F(03-04)	836	129.5	466.4	88	1.34532	27.2842	139.4	151
F(03-04)	766A	131	499.8	88	1.34532	27.2842	139.4	151
F(03-04)	710	132	506.9	88	1.34532	27.2842	139.4	151
F(03-04)	R45	117.75	382.7	88	1.34532	27.2842	139.4	151
F(03-04)	892	102.75	194.9	88	1.34532	27.2842	139.4	151
F(03-04)	922	113	361.5	88	1.34532	27.2842	139.4	151
F(03-04)	457	145	621.2	88	1.34532	27.2842	139.4	151
F(03-04)	727	114.5	303.9	88	1.34532	27.2842	139.4	151
F(03-04)	479	132.75	427.6	88	1.34532	27.2842	139.4	151
F(03-04)	803	116.75	302.1	88	1.34532	27.2842	139.4	151
F(03-04)	880	109	293.6	88	1.34532	27.2842	139.4	151
F(03-04)	869	125.25	490.1	88	1.34532	27.2842	139.4	151
F(03-04)	739	128.5	416.9	88	1.34532	27.2842	139.4	151
F(03-04)	R216	98.75	224.1	88	1.34532	27.2842	139.4	151
F(03-04)	890	90.75	168.5	88	1.34532	27.2842	139.4	151
F(03-04)	894	125.75	440.6	88	1.34532	27.2842	139.4	151
F(03-04)	710	133.75	447.7	88	1.34532	27.2842	139.4	151
F(03-04)	880	110	272.5	88	1.34532	27.2842	139.4	151
F(03-04)	913	110.75	249.8	88	1.34532	27.2842	139.4	151
F(03-04)	R45	120	373.5	88	1.34532	27.2842	139.4	151
F(03-04)	779	123.5	312.2	88	1.34532	27.2842	139.4	151
F(03-04)	933	127.75	441.6	88	1.34532	27.2842	139.4	151
F(03-04)	935	104.25	227.2	88	1.34532	27.2842	139.4	151
F(03-04)	758	126	390	88	1.34532	27.2842	139.4	151
F(03-04)	936	108.75	264	88	1.34532	27.2842	139.4	151
F(03-04)	804	113	287.5	88	1.34532	27.2842	139.4	151
F(03-04)	472	150.5	612.8	88	1.34532	27.2842	139.4	151
F(03-04)	R253	108.75	222.6	88	1.34532	27.2842	139.4	151
F(03-04)	937	134.75	442.9	88	1.34532	27.2842	139.4	151
F(03-04)	938	137.25	438.8	88	1.34532	27.2842	139.4	151
H(05-06)	1110	124	473.3	87	2.44286	27.2788	273	70
H(05-06)	254	157.5	725.3	87	2.44286	27.2788	273	70
H(05-06)	1064	118.75	261.3	87	2.44286	27.2788	273	70
H(05-06)	880	141.5	582.6	87	2.44286	27.2788	273	70
H(05-06)	1023A	109	279.3	87	2.44286	27.2788	273	70
H(05-06)	794	138	525.6	87	2.44286	27.2788	273	70
H(05-06)	1138	109	333.1	87	2.44286	27.2788	273	70
H(05-06)	1144	112.5	295.4	87	2.44286	27.2788	273	70
H(05-06)	1146a	105.25	251.1	87	2.44286	27.2788	273	70
H(05-06)	1015	82.5	101.7	87	2.44286	27.2788	273	70
H(05-06)	926	98.25	194.1	87	2.44286	27.2788	273	70
H(05-06)	1023A	108.25	217.2	87	2.44286	27.2788	273	70
H(05-06)	1014	107	249.7	87	2.44286	27.2788	273	70
H(05-06)	936	132.25	427.6	87	2.44286	27.2788	273	70
H(05-06)	1023A	108.25	212.6	87	2.44286	27.2788	273	70
H(05-06)	1015	83.75	99.1	87	2.44286	27.2788	273	70
H(05-06)	R417	105	238.4	87	2.44286	27.2788	273	70
H(05-06)	1015	84.5	105	87	2.44286	27.2788	273	70
J(07-08)	905	132.5	481.2	7	1.48227	26.4832	731.2	89
J(07-08)	1244	119	369.1	7	1.48227	26.4832	731.2	89
J(07-08)	1264	107.25	230.5	7	1.48227	26.4832	731.2	89
J(07-08)	1165	122.5	391.4	7	1.48227	26.4832	731.2	89
J(07-08)	1223A	98.25	178.4	7	1.48227	26.4832	731.2	89
J(07-08)	1274	109.25	294.2	7	1.48227	26.4832	731.2	89
J(07-08)	R265	122.5	446.7	7	1.48227	26.4832	731.2	89
J(07-08)	1235	103.75	250.5	7	1.48227	26.4832	731.2	89
J(07-08)	1157	117.5	358.6	7	1.48227	26.4832	731.2	89
J(07-08)	1260	105.75	227	7	1.48227	26.4832	731.2	89
J(07-08)	1275	114.5	366.8	7	1.48227	26.4832	731.2	89
J(07-08)	1014	114	258.5	7	1.48227	26.4832	731.2	89
J(07-08)	1277	110.8	306.1	7	1.48227	26.4832	731.2	89
J(07-08)	1276	111.75	235.5	7	1.48227	26.4832	731.2	89
J(07-08)	1278	94.5	183.3	7	1.48227	26.4832	731.2	89
J(07-08)	949	132.25	395	7	1.48227	26.4832	731.2	89
J(07-08)	1195	100.5	212.2	7	1.48227	26.4832	731.2	89
J(07-08)	1280	117.75	365	7	1.48227	26.4832	731.2	89
J(07-08)	1282A	116	348.3	7	1.48227	26.4832	731.2	89
J(07-08)	1265	114.5	304.1	7	1.48227	26.4832	731.2	89
J(07-08)	1014	114	275.8	7	1.48227	26.4832	731.2	89
J(07-08)	1269	109.5	259.3	7	1.48227	26.4832	731.2	89
J(07-08)	1283	111.25	219	7	1.48227	26.4832	731.2	89
J(07-08)	905	134.25	445.1	7	1.48227	26.4832	731.2	89
J(07-08)	1174	111.5	249.8	7	1.48227	26.4832	731.2	89
J(07-08)	1285	110	312.9	7	1.48227	26.4832	731.2	89
J(07-08)	1239	126	423.7	7	1.48227	26.4832	731.2	89
J(07-08)	1233	117.25	400.5	7	1.48227	26.4832	731.2	89
J(07-08)	1288	124	380.9	7	1.48227	26.4832	731.2	89
J(07-08)	R573	116.5	339	7	1.48227	26.4832	731.2	89
J(07-08)	R423	128	426.9	7	1.48227	26.4832	731.2	89
J(07-08)	R398b	120.5	337.1	7	1.48227	26.4832	731.2	89
J(07-08)	1177	121	366.3	7	1.48227	26.4832	731.2	89
J(07-08)	1283	112	226.8	7	1.48227	26.4832	731.2	89
J(07-08)	1160	120	437.2	7	1.48227	26.4832	731.2	89
J(07-08)	1296	132	376.5	7	1.48227	26.4832	731.2	89
J(07-08)	1298	80.75	94.9	7	1.48227	26.4832	731.2	89
J(07-08)	1258A	109.25	253.3	7	1.48227	26.4832	731.2	89
J(07-08)	1167	120	286.3	7	1.48227	26.4832	731.2	89
J(07-08)	1219	113.75	314	7	1.48227	26.4832	731.2	89
K(08-09)	1294	82	98.4	0	0.57047	26.5486	274.9	62
K(08-09)	1014	116	338.8	0	0.57047	26.5486	274.9	62
K(08-09)	1345	87	156.7	0	0.57047	26.5486	274.9	62
K(08-09)	1167	123.75	281	0	0.57047	26.5486	274.9	62
K(08-09)	1347	98	205	0	0.57047	26.5486	274.9	62
K(08-09)	1269	116.5	384.3	0	0.57047	26.5486	274.9	62
K(08-09)	1348	105	174.5	0	0.57047	26.5486	274.9	62
K(08-09)	1222	122.5	286.6	0	0.57047	26.5486	274.9	62
K(08-09)	1174	122	316.4	0	0.57047	26.5486	274.9	62
K(08-09)	1353	93.5	223.5	0	0.57047	26.5486	274.9	62
K(08-09)	905	135	373.3	0	0.57047	26.5486	274.9	62
K(08-09)	1313	109.5	245.4	0	0.57047	26.5486	274.9	62
K(08-09)	1014	115.75	303	0	0.57047	26.5486	274.9	62
K(08-09)	1356	123	377.6	0	0.57047	26.5486	274.9	62
K(08-09)	R398b	128	423.4	0	0.57047	26.5486	274.9	62
K(08-09)	1027	128.5	380.9	0	0.57047	26.5486	274.9	62
K(08-09)	1239	130	422.5	0	0.57047	26.5486	274.9	62
K(08-09)	1223A	107.25	218.4	0	0.57047	26.5486	274.9	62
K(08-09)	954	128.75	385.6	0	0.57047	26.5486	274.9	62
K(08-09)	1319	91.5	156.5	0	0.57047	26.5486	274.9	62
K(08-09)	1326	102.25	260.5	0	0.57047	26.5486	274.9	62
K(08-09)	1222	123.25	326.6	0	0.57047	26.5486	274.9	62
K(08-09)	1365	112.75	245	0	0.57047	26.5486	274.9	62
K(08-09)	1014	116.75	277.6	0	0.57047	26.5486	274.9	62
K(08-09)	1372	94.5	155.2	0	0.57047	26.5486	274.9	62
K(08-09)	1258A	118.25	346.2	0	0.57047	26.5486	274.9	62
K(08-09)	1239	129.75	371.8	0	0.57047	26.5486	274.9	62
K(08-09)	1326	105.75	288.2	0	0.57047	26.5486	274.9	62
K(08-09)	1265	125.25	405.1	0	0.57047	26.5486	274.9	62
K(08-09)	1324	86.75	127.7	0	0.57047	26.5486	274.9	62
K(08-09)	1386	103.5	216	0	0.57047	26.5486	274.9	62
K(08-09)	1318	86.5	115.4	0	0.57047	26.5486	274.9	62
K(08-09)	1392	81.75	85.5	0	0.57047	26.5486	274.9	62
K(08-09)	1274	123	317.6	0	0.57047	26.5486	274.9	62
K(08-09)	936	142	472.1	0	0.57047	26.5486	274.9	62
K(08-09)	1326	113	293	0	0.57047	26.5486	274.9	62
K(08-09)	1239	129.9	353.9	0	0.57047	26.5486	274.9	62
K(08-09)	1324	88.5	145.9	0	0.57047	26.5486	274.9	62
K(08-09)	1346	90.25	124.9	0	0.57047	26.5486	274.9	62
K(08-09)	1399	108.1	267.8	0	0.57047	26.5486	274.9	62
K(08-09)	1265	125.25	364.7	0	0.57047	26.5486	274.9	62
L(09-10)	1282A	127	517.5	23	0.38636	27.1098	179.6	44
L(09-10)	1258A	122.25	366.2	23	0.38636	27.1098	179.6	44
L(09-10)	1345	97	195.5	23	0.38636	27.1098	179.6	44
L(09-10)	1427	128	440.5	23	0.38636	27.1098	179.6	44
L(09-10)	1174	133.75	385	23	0.38636	27.1098	179.6	44
L(09-10)	1417	125.8	406.6	23	0.38636	27.1098	179.6	44
L(09-10)	1222	126.25	334.4	23	0.38636	27.1098	179.6	44
L(09-10)	1428	112.75	263.4	23	0.38636	27.1098	179.6	44
L(09-10)	1265	127.75	.	23	0.38636	27.1098	179.6	44
L(09-10)	1389	93	136.3	23	0.38636	27.1098	179.6	44
L(09-10)	1432	106.1	278.1	23	0.38636	27.1098	179.6	44
L(09-10)	1328	126	358.7	23	0.38636	27.1098	179.6	44
L(09-10)	1353	107.25	333.7	23	0.38636	27.1098	179.6	44
L(09-10)	1294	111	196.4	23	0.38636	27.1098	179.6	44
L(09-10)	1174	134.1	420.8	23	0.38636	27.1098	179.6	44
L(09-10)	1436	111.5	296.6	23	0.38636	27.1098	179.6	44
L(09-10)	1346	105.5	203	23	0.38636	27.1098	179.6	44
L(09-10)	R676	105.25	193	23	0.38636	27.1098	179.6	44
L(09-10)	1438	86	145.3	23	0.38636	27.1098	179.6	44
L(09-10)	1334	107	235.6	23	0.38636	27.1098	179.6	44
L(09-10)	1334	107.5	235.9	23	0.38636	27.1098	179.6	44
L(09-10)	1387	102.25	181.2	23	0.38636	27.1098	179.6	44
L(09-10)	1443	97.25	189	23	0.38636	27.1098	179.6	44
L(09-10)	1444a	97.5	216.6	23	0.38636	27.1098	179.6	44
L(09-10)	1419	107.5	259.8	23	0.38636	27.1098	179.6	44
L(09-10)	1359	104	282.4	23	0.38636	27.1098	179.6	44
L(09-10)	1446	105.1	248	23	0.38636	27.1098	179.6	44
L(09-10)	1318	107	233.6	23	0.38636	27.1098	179.6	44
L(09-10)	1408	113.5	299.5	23	0.38636	27.1098	179.6	44
L(09-10)	1448	88.25	148.2	23	0.38636	27.1098	179.6	44
L(09-10)	1438	94.25	176.1	23	0.38636	27.1098	179.6	44
M(10-11)	1475	91.5	134.9	78	0.64754	27.738	401.4	37
M(10-11)	1438	104	225.5	78	0.64754	27.738	401.4	37
M(10-11)	1326	127	381.7	78	0.64754	27.738	401.4	37
M(10-11)	1476	123.3	321.5	78	0.64754	27.738	401.4	37
M(10-11)	1477	102.25	186.1	78	0.64754	27.738	401.4	37
M(10-11)	1258A	126	359.4	78	0.64754	27.738	401.4	37
M(10-11)	1478	81.75	98	78	0.64754	27.738	401.4	37
M(10-11)	1479	95.25	130.8	78	0.64754	27.738	401.4	37
M(10-11)	1483	113.25	326.9	78	0.64754	27.738	401.4	37
M(10-11)	1326	126.1	354.8	78	0.64754	27.738	401.4	37
M(10-11)	1484	109.25	231.1	78	0.64754	27.738	401.4	37
M(10-11)	1376	98.75	194	78	0.64754	27.738	401.4	37
M(10-11)	1486	91	132.3	78	0.64754	27.738	401.4	37
M(10-11)	R398b	134.25	471.4	78	0.64754	27.738	401.4	37
M(10-11)	1487	109.5	244.9	78	0.64754	27.738	401.4	37
M(10-11)	1488	114.5	317.2	78	0.64754	27.738	401.4	37
M(10-11)	1489	108.3	230.2	78	0.64754	27.738	401.4	37
M(10-11)	1280	128.25	342.1	78	0.64754	27.738	401.4	37
M(10-11)	1492	88.25	114	78	0.64754	27.738	401.4	37
M(10-11)	1493	99.75	162.8	78	0.64754	27.738	401.4	37
M(10-11)	1258A	126.5	335.2	78	0.64754	27.738	401.4	37
M(10-11)	1495	84.25	112.1	78	0.64754	27.738	401.4	37
M(10-11)	1383	109.25	237.3	78	0.64754	27.738	401.4	37
M(10-11)	1486	92.75	146.1	78	0.64754	27.738	401.4	37
M(10-11)	1503	92.5	132.5	78	0.64754	27.738	401.4	37
M(10-11)	1265	132.25	344.2	78	0.64754	27.738	401.4	37
M(10-11)	1470	94.75	105.2	78	0.64754	27.738	401.4	37
M(10-11)	1479	94.75	105.2	78	0.64754	27.738	401.4	37
M(10-11)	1505	95	155.8	78	0.64754	27.738	401.4	37
M(10-11)	1456	102.75	225.3	78	0.64754	27.738	401.4	37
M(10-11)	1462	113.1	274.9	78	0.64754	27.738	401.4	37
N(11-12)	1477	107.5	224.3	15	0.6755	25.6416	425.2	17
N(11-12)	1544	108	205.8	15	0.6755	25.6416	425.2	17
N(11-12)	1463	119.5	352	15	0.6755	25.6416	425.2	17
N(11-12)	1455	113	272	15	0.6755	25.6416	425.2	17
N(11-12)	1408	129.5	489.2	15	0.6755	25.6416	425.2	17
N(11-12)	1505	108	257.7	15	0.6755	25.6416	425.2	17
N(11-12)	1533	89.5	133.4	15	0.6755	25.6416	425.2	17
N(11-12)	1438	116.1	341.1	15	0.6755	25.6416	425.2	17
N(11-12)	1529	131.5	486.6	15	0.6755	25.6416	425.2	17
N(11-12)	R398b	137.5	562.8	15	0.6755	25.6416	425.2	17
N(11-12)	1456	111.8	303.6	15	0.6755	25.6416	425.2	17
N(11-12)	1483	127.25	426.1	15	0.6755	25.6416	425.2	17
N(11-12)	1337	114.9	307.5	15	0.6755	25.6416	425.2	17
N(11-12)	1550	90.5	125.4	15	0.6755	25.6416	425.2	17
N(11-12)	1552	96.25	170.4	15	0.6755	25.6416	425.2	17
N(11-12)	1346	128.25	390.7	15	0.6755	25.6416	425.2	17
N(11-12)	1553	109.25	236.6	15	0.6755	25.6416	425.2	17
N(11-12)	1484	117	243	15	0.6755	25.6416	425.2	17
N(11-12)	1555	115.6	287.3	15	0.6755	25.6416	425.2	17
N(11-12)	1438	115.75	260.5	15	0.6755	25.6416	425.2	17
N(11-12)	1292	98.5	151.5	15	0.6755	25.6416	425.2	17
N(11-12)	1404	131.25	429.7	15	0.6755	25.6416	425.2	17
N(11-12)	1362	126.5	349.1	15	0.6755	25.6416	425.2	17
N(11-12)	1559	105.3	193.2	15	0.6755	25.6416	425.2	17
N(11-12)	1265	137	479.9	15	0.6755	25.6416	425.2	17
N(11-12)	1418	125	375	15	0.6755	25.6416	425.2	17
N(11-12)	1562	112.25	236.3	15	0.6755	25.6416	425.2	17
N(11-12)	1290	128.25	421.9	15	0.6755	25.6416	425.2	17
N(11-12)	1572	111.1	299.3	15	0.6755	25.6416	425.2	17
N(11-12)	1486	101.5	185	15	0.6755	25.6416	425.2	17
N(11-12)	1488	123.5	370.3	15	0.6755	25.6416	425.2	17
N(11-12)	1346	129	395.7	15	0.6755	25.6416	425.2	17
N(11-12)	1499	80.5	90.1	15	0.6755	25.6416	425.2	17
N(11-12)	1292	99.75	168.9	15	0.6755	25.6416	425.2	17
O(12-13)	1408	133.75	509.4	10	0.49275	25.9207	694	19
O(12-13)	1612	108	238.1	10	0.49275	25.9207	694	19
O(12-13)	1265	138.5	448.8	10	0.49275	25.9207	694	19
O(12-13)	1604	95	171.2	10	0.49275	25.9207	694	19
O(12-13)	1584	118	360.6	10	0.49275	25.9207	694	19
O(12-13)	1593	110.25	223.9	10	0.49275	25.9207	694	19
O(12-13)	1438	117.5	263.4	10	0.49275	25.9207	694	19
O(12-13)	1614	96.25	156.1	10	0.49275	25.9207	694	19
O(12-13)	1502	104.25	207.6	10	0.49275	25.9207	694	19
O(12-13)	1536	114	291.8	10	0.49275	25.9207	694	19
O(12-13)	1615	117.5	301.5	10	0.49275	25.9207	694	19
O(12-13)	1606	126	323.4	10	0.49275	25.9207	694	19
O(12-13)	1520	119.75	318.5	10	0.49275	25.9207	694	19
O(12-13)	1553	121	381.4	10	0.49275	25.9207	694	19
O(12-13)	1606	126.5	290.8	10	0.49275	25.9207	694	19
O(12-13)	1616	87	141	10	0.49275	25.9207	694	19
O(12-13)	1552	99.25	150.7	10	0.49275	25.9207	694	19
O(12-13)	1387	134.5	378.4	10	0.49275	25.9207	694	19
O(12-13)	1617	90.3	128.6	10	0.49275	25.9207	694	19
O(12-13)	R780	81.5	115.9	10	0.49275	25.9207	694	19
O(12-13)	1620	110	236.4	10	0.49275	25.9207	694	19
O(12-13)	1455	130.6	382.6	10	0.49275	25.9207	694	19
O(12-13)	1624	128.3	397.8	10	0.49275	25.9207	694	19
O(12-13)	1627	99.5	184.8	10	0.49275	25.9207	694	19
O(12-13)	1628	89.25	134.6	10	0.49275	25.9207	694	19
O(12-13)	1418	130.25	421	10	0.49275	25.9207	694	19
O(12-13)	1629	89.75	118.5	10	0.49275	25.9207	694	19
O(12-13)	1455	132	387	10	0.49275	25.9207	694	19
O(12-13)	1632	121	283.3	10	0.49275	25.9207	694	19
O(12-13)	1334	120	322	10	0.49275	25.9207	694	19
O(12-13)	1489	125	321.2	10	0.49275	25.9207	694	19
P(13-14)	1488	128	478.6	2	0.65649	27.3313	517.4	23
P(13-14)	1455	134.12	457.8	2	0.65649	27.3313	517.4	23
P(13-14)	1649	98.5	172.5	2	0.65649	27.3313	517.4	23
P(13-14)	1650	129	271.1	2	0.65649	27.3313	517.4	23
P(13-14)	1632	122.75	344.4	2	0.65649	27.3313	517.4	23
P(13-14)	1619	93.5	142	2	0.65649	27.3313	517.4	23
P(13-14)	1619	93.5	145.2	2	0.65649	27.3313	517.4	23
P(13-14)	1619	93.5	145.2	2	0.65649	27.3313	517.4	23
P(13-14)	1653	105.27	213	2	0.65649	27.3313	517.4	23
P(13-14)	1649	98.75	155	2	0.65649	27.3313	517.4	23
P(13-14)	1655	92.25	174.4	2	0.65649	27.3313	517.4	23
P(13-14)	1649	98.75	147	2	0.65649	27.3313	517.4	23
P(13-14)	1658	94.25	169.3	2	0.65649	27.3313	517.4	23
P(13-14)	1628	102	228.2	2	0.65649	27.3313	517.4	23
P(13-14)	1640	126.25	303.4	2	0.65649	27.3313	517.4	23
P(13-14)	1580	109.5	209.2	2	0.65649	27.3313	517.4	23
P(13-14)	1558	92.5	157.3	2	0.65649	27.3313	517.4	23
P(13-14)	1667	98.75	159.6	2	0.65649	27.3313	517.4	23
P(13-14)	1633	81.35	80.4	2	0.65649	27.3313	517.4	23
Q(14-15)	1694	84.5	108.2	0	0.95098	26.8557	278.2	21
Q(14-15)	1696	108.75	249.9	0	0.95098	26.8557	278.2	21
Q(14-15)	1697	94	174.7	0	0.95098	26.8557	278.2	21
Q(14-15)	1448	140.25	624.3	0	0.95098	26.8557	278.2	21
Q(14-15)	1698	105.5	268.4	0	0.95098	26.8557	278.2	21
Q(14-15)	1689	107	240.3	0	0.95098	26.8557	278.2	21
Q(14-15)	1334	128.25	475.7	0	0.95098	26.8557	278.2	21
Q(14-15)	1632	129.5	388.4	0	0.95098	26.8557	278.2	21
Q(14-15)	1633	97.75	198.7	0	0.95098	26.8557	278.2	21
Q(14-15)	1699	119.75	407.5	0	0.95098	26.8557	278.2	21
Q(14-15)	1702	98	207.2	0	0.95098	26.8557	278.2	21
Q(14-15)	1708	131.25	411.3	0	0.95098	26.8557	278.2	21
Q(14-15)	1713	93.25	143.5	0	0.95098	26.8557	278.2	21
Q(14-15)	1679	91.12	138.9	0	0.95098	26.8557	278.2	21
Q(14-15)	1715	117.25	236.3	0	0.95098	26.8557	278.2	21
Q(14-15)	1716	102	195.4	0	0.95098	26.8557	278.2	21
Q(14-15)	1718	115.5	304	0	0.95098	26.8557	278.2	21
Q(14-15)	1693	91	122.6	0	0.95098	26.8557	278.2	21
R(15-16)	1740a	102.5	224.3	124	0.70435	26.9845	266.4	38
R(15-16)	1627	112	309.1	124	0.70435	26.9845	266.4	38
R(15-16)	1739	123.5	423.1	124	0.70435	26.9845	266.4	38
R(15-16)	1740b	108.6	198.9	124	0.70435	26.9845	266.4	38
R(15-16)	1615	131.5	349.6	124	0.70435	26.9845	266.4	38
R(15-16)	1718	116	333.5	124	0.70435	26.9845	266.4	38
R(15-16)	1672	106.5	276.7	124	0.70435	26.9845	266.4	38
R(15-16)	1718	115.75	322.3	124	0.70435	26.9845	266.4	38
R(15-16)	1686	100.25	209.7	124	0.70435	26.9845	266.4	38
R(15-16)	1744	102.5	356	124	0.70435	26.9845	266.4	38
R(15-16)	1746	97.75	196	124	0.70435	26.9845	266.4	38
R(15-16)	1632	135.5	441.2	124	0.70435	26.9845	266.4	38
R(15-16)	1692	105.85	217.3	124	0.70435	26.9845	266.4	38
R(15-16)	R840	110.75	271.9	124	0.70435	26.9845	266.4	38
R(15-16)	1748	125.5	335.5	124	0.70435	26.9845	266.4	38
R(15-16)	1334	129.25	387.5	124	0.70435	26.9845	266.4	38
R(15-16)	1679	105.25	215.3	124	0.70435	26.9845	266.4	38
R(15-16)	1718	117.5	339.3	124	0.70435	26.9845	266.4	38
R(15-16)	R840	111.25	246.4	124	0.70435	26.9845	266.4	38
R(15-16)	1720	91.5	163.9	124	0.70435	26.9845	266.4	38
R(15-16)	1752	120	250.5	124	0.70435	26.9845	266.4	38
R(15-16)	1718	117.5	336	124	0.70435	26.9845	266.4	38
R(15-16)	R833	122.25	298.9	124	0.70435	26.9845	266.4	38
R(15-16)	1756	103.25	209.5	124	0.70435	26.9845	266.4	38
R(15-16)	1758	83.25	106.3	124	0.70435	26.9845	266.4	38
R(15-16)	1752	121.25	260.8	124	0.70435	26.9845	266.4	38
R(15-16)	1759	92.1	145	124	0.70435	26.9845	266.4	38
R(15-16)	1763	103.25	192.6	124	0.70435	26.9845	266.4	38
R(15-16)	1695	110	209.4	124	0.70435	26.9845	266.4	38
S(16-17)	1790	115.75	346.6	145	1.36937	28.156	224.6	33
S(16-17)	1792	92.25	198.5	145	1.36937	28.156	224.6	33
S(16-17)	1695	123.75	448	145	1.36937	28.156	224.6	33
S(16-17)	1754	101.5	280.4	145	1.36937	28.156	224.6	33
S(16-17)	1702	122.25	536.5	145	1.36937	28.156	224.6	33
S(16-17)	1763	116.25	321	145	1.36937	28.156	224.6	33
S(16-17)	1678	128.25	488.1	145	1.36937	28.156	224.6	33
S(16-17)	1793	129.5	562	145	1.36937	28.156	224.6	33
S(16-17)	1699	130	589.7	145	1.36937	28.156	224.6	33
S(16-17)	1795	91.25	176.7	145	1.36937	28.156	224.6	33
S(16-17)	1798	107.8	265	145	1.36937	28.156	224.6	33
S(16-17)	1797	116	363	145	1.36937	28.156	224.6	33
S(16-17)	1799	103	277.7	145	1.36937	28.156	224.6	33
S(16-17)	1786	104.5	273.8	145	1.36937	28.156	224.6	33
S(16-17)	1803	98.5	224.4	145	1.36937	28.156	224.6	33
S(16-17)	1802	104.25	247.1	145	1.36937	28.156	224.6	33
S(16-17)	1746	124.25	427	145	1.36937	28.156	224.6	33
S(16-17)	1806	90.6	158.9	145	1.36937	28.156	224.6	33
S(16-17)	1804	94.25	208.9	145	1.36937	28.156	224.6	33
S(16-17)	1774a	115.5	416.7	145	1.36937	28.156	224.6	33
S(16-17)	1739	132.25	580	145	1.36937	28.156	224.6	33
S(16-17)	1807	97.8	242.9	145	1.36937	28.156	224.6	33
S(16-17)	1808	89.75	141.6	145	1.36937	28.156	224.6	33
S(16-17)	1678	127.5	487.9	145	1.36937	28.156	224.6	33
S(16-17)	1692	115	321	145	1.36937	28.156	224.6	33
S(16-17)	1809	89.4	202.8	145	1.36937	28.156	224.6	33
S(16-17)	R840	120.3	356.9	145	1.36937	28.156	224.6	33
S(16-17)	1678	129.25	526.8	145	1.36937	28.156	224.6	33
S(16-17)	1812	108.25	274.1	145	1.36937	28.156	224.6	33
S(16-17)	1813	87	143.9	145	1.36937	28.156	224.6	33
S(16-17)	1815	83.25	114.4	145	1.36937	28.156	224.6	33
S(16-17)	1678	129.5	467.8	145	1.36937	28.156	224.6	33
S(16-17)	1817	104.25	141.5	145	1.36937	28.156	224.6	33
S(16-17)	1818	107	267	145	1.36937	28.156	224.6	33
S(16-17)	1824	87.6	123.8	145	1.36937	28.156	224.6	33
T(17-18)	1848	112.75	329.5	40	0.39516	27.2454	643.2	28
T(17-18)	1862	92	209.1	40	0.39516	27.2454	643.2	28
T(17-18)	1860	104.5	251.1	40	0.39516	27.2454	643.2	28
T(17-18)	1812	118	339.9	40	0.39516	27.2454	643.2	28
T(17-18)	1655	126	568.8	40	0.39516	27.2454	643.2	28
T(17-18)	1863	101.5	220.4	40	0.39516	27.2454	643.2	28
T(17-18)	1788	102.75	207.6	40	0.39516	27.2454	643.2	28
T(17-18)	1774a	119.25	430.8	40	0.39516	27.2454	643.2	28
T(17-18)	1865b	91.25	164.2	40	0.39516	27.2454	643.2	28
T(17-18)	1866	106.5	277.5	40	0.39516	27.2454	643.2	28
T(17-18)	1836	108.75	277.4	40	0.39516	27.2454	643.2	28
T(17-18)	1806	106	270	40	0.39516	27.2454	643.2	28
T(17-18)	1867	115.1	233.7	40	0.39516	27.2454	643.2	28
T(17-18)	1828	104.25	211.8	40	0.39516	27.2454	643.2	28
T(17-18)	1746	137.85	449.3	40	0.39516	27.2454	643.2	28
U(18-19)	1877	109.25	305.6	0	0.19318	27.1641	323	5
U(18-19)	1850	107.25	227.8	0	0.19318	27.1641	323	5
U(18-19)	1786	124	373	0	0.19318	27.1641	323	5
U(18-19)	1699	133.5	664.6	0	0.19318	27.1641	323	5
U(18-19)	1870	104.65	263.3	0	0.19318	27.1641	323	5
U(18-19)	1836	110	302.9	0	0.19318	27.1641	323	5
U(18-19)	1882	114.25	327.4	0	0.19318	27.1641	323	5
U(18-19)	1863	107	270.7	0	0.19318	27.1641	323	5
U(18-19)	1843	105	274.1	0	0.19318	27.1641	323	5
U(18-19)	1884	106.5	246.1	0	0.19318	27.1641	323	5
U(18-19)	1804	113	344.9	0	0.19318	27.1641	323	5
U(18-19)	1886	125.5	524.2	0	0.19318	27.1641	323	5
U(18-19)	1887	111.25	276.5	0	0.19318	27.1641	323	5
U(18-19)	1774a	124	429.8	0	0.19318	27.1641	323	5
U(18-19)	1754	119.25	428.3	0	0.19318	27.1641	323	5
U(18-19)	1890	119	380.7	0	0.19318	27.1641	323	5
U(18-19)	1672	129.5	448.7	0	0.19318	27.1641	323	5
U(18-19)	1726	128.5	421.5	0	0.19318	27.1641	323	5
U(18-19)	1836	110.5	250.9	0	0.19318	27.1641	323	5
U(18-19)	1754	119.85	380.61	0	0.19318	27.1641	323	5
U(18-19)	1895b	126.5	435.76	0	0.19318	27.1641	323	5
U(18-19)	1897	117.75	325.85	0	0.19318	27.1641	323	5
U(18-19)	1754	120	363.53	0	0.19318	27.1641	323	5
U(18-19)	1882	114.75	269.45	0	0.19318	27.1641	323	5
U(18-19)	1754	119.25	325.2	0	0.19318	27.1641	323	5
U(18-19)	1903	108.25	236.9	0	0.19318	27.1641	323	5
V(19-20)	1922	115	341.96	8	0.275	26.8938	368.6	11
V(19-20)	1882	118	262.04	8	0.275	26.8938	368.6	11
W(20-21)	1960	92.5	188.36	20	1.08257	27.5011	396.4	31
W(20-21)	1930	110	289.15	20	1.08257	27.5011	396.4	31
W(20-21)	1964	115.25	307	20	1.08257	27.5011	396.4	31
W(20-21)	1965	109.5	298.7	20	1.08257	27.5011	396.4	31
W(20-21)	1928	96.75	183.6	20	1.08257	27.5011	396.4	31
W(20-21)	1966	101	204.73	20	1.08257	27.5011	396.4	31
W(20-21)	1844	121.5	343.37	20	1.08257	27.5011	396.4	31

## Sheet: Stegonotus with prey
YEAR	ID	SEX	SVL	prey_type
2009	1406	f	80.25	other
2014	1683	f	80.25	other
2014	1623	f	80.6	egg
2007	1190	f	81	other
2015	1727	f	81	other
2016	1729	f	81	other
2020	1950	f	81.25	other
2012	1582	f	81.6	other
2002	696	f	82	egg
2017	1825	f	82	egg
2014	1683	f	82.25	other
2008	R597	f	82.75	other
2013	R810	f	83	other
2014	1683	f	83.25	egg
2015	R839	f	83.25	other
2016	1760	f	83.25	egg
2003	R76	f	83.5	other
2003	R238	f	83.75	other
2012	1542	f	83.75	other
2014	1643	f	84	egg
2013	1647	f	84.25	other
2000	690	f	84.5	egg
2002	534	f	84.5	egg
2002	R34	f	84.5	other
2013	1652	f	84.5	egg
1999	440	f	84.75	other
2002	694	f	85	other
2013	1648	f	85	other
2001	778	f	85.25	egg
2007	1258B	f	85.25	egg
2001	554	f	85.5	other
2013	1648	f	85.5	other
1999	642	f	86	mam
2012	1546	f	86	other
2001	543	f	86.25	egg
2013	1560	f	86.25	other
2014	1677	f	86.5	other
2003	918	f	86.75	other
2007	R468	f	86.75	egg
2016	1769	f	86.75	other
2004	R76	f	87	other
2006	R267	f	87.25	other
2005	944	f	87.5	other
2005	R323	f	87.5	other
2011	1513	f	87.5	other
2002	R37	f	87.75	other
2006	R308	f	87.75	other
2017	1839	f	87.75	other
2019	1910	f	87.75	other
2009	1297	f	88	other
2008	1332	f	88.25	other
2003	R238	f	88.5	other
2007	R308	f	88.75	other
2014	1685	f	88.75	other
2012	1596	f	89	other
1999	655	f	89.25	egg
2014	1474	f	89.5	other
2011	1512	f	89.75	other
2013	1596	f	89.75	egg
2013	1474	f	89.75	other
2016	1769	f	89.75	other
2014	1676	f	90.25	other
2017	1822	f	90.25	other
2012	1587	f	90.3	other
2003	809	f	90.5	egg
2007	1253	f	90.5	other
2013	1596	f	90.5	egg
2007	1263b	f	90.75	other
2011	1480	f	90.75	other
2013	1596	f	90.75	egg
2013	1596	f	90.75	egg
2014	1560	f	90.75	other
2001	554	f	91	other
2007	1255	f	91	other
2007	R308	f	91	other
2014	1560	f	91.25	egg
2015	1648	f	91.25	other
2004	R76	f	91.75	other
2017	1847	f	92	egg
2004	R248	f	92.25	other
2016	1709	f	92.25	other
2016	1709	f	92.25	other
2003	R34	f	92.5	mam
2007	1243	f	92.5	other
2014	1596	f	92.75	other
2016	1764	f	92.75	egg
2012	1497	f	93	other
2021	1972	f	93	other
1999	658	f	93.25	other
2017	R874	f	93.25	other
2009	1304	f	93.5	other
2016	1623	f	93.5	other
2000	463	f	93.75	egg
2006	R480	f	93.75	other
2011	1339	f	93.75	egg
1999	447	f	94	mam
2013	1490	f	94	other
2014	1704	f	94	egg
2015	1685	f	94	egg
2000	658	f	94.25	other
2008	1258B	f	94.25	other
2010	1423	f	94.25	other
2013	1490	f	94.25	other
2015	1704	f	94.25	other
2002	543	f	94.75	egg
2003	R37	f	95	egg
2001	677	f	95.25	egg
2007	R448	f	95.25	other
2008	1289	f	95.3	other
2017	1826	f	95.6	other
2007	1178	f	95.75	other
2007	1207	f	96	other
2019	1923	f	96	egg
2021	1933	f	96	other
2010	1305	f	96.1	other
2000	658	f	96.25	egg
2003	809	f	96.25	other
2006	R465	f	96.25	other
2000	726	f	96.5	other
2001	726	f	96.5	egg
2011	1496	f	96.5	other
2014	1613	f	96.5	other
2016	R876	f	96.5	other
2000	429	f	96.75	egg
2007	R274	f	96.75	other
2017	R876	f	97	mam
2019	1847	f	97	other
2010	1322	f	97.25	egg
2012	1523	f	97.25	other
2016	1757	f	97.25	other
2016	1664	f	97.25	other
2002	554	f	97.5	other
2008	1190	f	97.5	other
2021	R930	f	97.5	mam
2021	1974	f	97.5	other
2017	R876	f	97.75	other
2003	916	f	98	other
2008	R387	f	98	other
2011	1322	f	98	other
2011	1322	f	98	egg
2021	1973	f	98	mam
2017	1769	f	98.25	other
2016	1777	f	98.35	other
1999	427	f	98.5	other
2003	R37	f	98.5	other
2008	R540	f	98.5	other
2011	1305	f	98.5	other
2003	914	f	98.75	other
2011	1305	f	98.75	egg
2002	554	f	99	other
2008	R274	f	99	other
2011	1305	f	99	egg
2001	489	f	99.25	other
2002	677	f	99.25	egg
2012	1429	f	99.25	other
2016	1789	f	99.25	other
2001	658	f	99.5	egg
2006	1179	f	99.5	other
2008	R540	f	99.5	other
2011	1394	f	99.5	egg
2010	1394	f	99.6	other
2004	1006	f	99.75	other
2021	1974	f	99.75	egg
2001	658	f	100	other
2012	1429	f	100	egg
2017	1830	f	100	egg
2010	1302	f	100.25	other
2001	463	f	100.5	egg
2013	1523	f	100.5	other
2016	1816	f	100.75	other
1999	252	f	101	other
2002	554	f	101	other
2005	R269	f	101	other
2012	1394	f	101	other
2003	778	f	101.25	other
2013	1654	f	101.25	other
2002	554	f	101.5	mam
2003	778	f	101.5	egg
2006	1137	f	101.5	other
2001	429	f	101.75	other
2013	1429	f	101.75	egg
2001	726	f	102	egg
2003	554	f	102	other
2009	1395	f	102	other
2017	1707	f	102	other
2008	R462	f	102.25	other
2012	1599	f	102.25	other
2016	1610	f	102.25	other
2002	554	f	102.5	other
2003	778	f	102.5	other
2007	R465	f	102.5	other
2007	R465	f	103	other
2008	1308	f	103	other
2012	1375	f	103	other
2018	1888	f	103.25	other
2008	1190	f	103.5	other
2004	760	f	103.75	other
2002	429	f	104	other
2004	760	f	104	other
2010	1447	f	104.1	other
2004	742	f	104.25	egg
2004	742	f	104.25	egg
2000	427	f	104.5	other
2015	1523	f	104.5	egg
2021	1975	f	104.5	other
2017	1853	f	104.6	other
2014	1429	f	104.75	egg
2015	1523	f	104.75	mam
2003	629	f	105	mam
2010	1242	f	105	other
2017	1707	f	105	mam
2010	1242	f	105.25	other
2011	1242	f	105.25	other
2014	1429	f	105.25	egg
2011	1242	f	105.5	egg
2015	1523	f	105.5	other
2007	R268	f	105.75	other
2000	427	f	106.5	egg
2005	R238	f	106.5	other
2006	1214	f	106.5	other
2018	1664	f	106.5	other
2005	1075	f	107	other
2006	1075	f	107	other
2004	534	f	107.25	other
2005	918	f	107.25	egg
2013	R597	f	107.25	other
2004	554	f	107.75	other
2018	1707	f	107.75	other
2002	726	f	108	egg
2003	429	f	108.5	other
2013	1420	f	108.5	mam
2007	914	f	109.75	egg
2008	R480	f	109.75	egg
2010	1308	f	109.75	other
2007	1252	f	110.75	other
2008	R480	f	110.8	egg
2009	R480	f	112.25	other
2002	646	f	112.5	egg
2017	1846	f	112.75	egg
2014	R582	f	113	egg
2014	R582	f	113.5	egg
2004	429	f	113.75	other
2007	R238	f	113.75	other
2007	R238	f	114.75	other
2003	646	f	115.25	other
2004	429	f	116.25	egg
2003	646	f	120	other
2007	429	f	122.25	other
2001	759	m	80.25	other
2013	1636	m	81.25	other
2000	705	m	81.5	other
2012	R780	m	81.5	other
2003	908	m	81.75	other
2009	1392	m	81.75	other
2020	1928	m	82.25	other
2016	1758	m	83.25	other
2017	1837	m	83.65	other
2001	766A	m	83.75	egg
2002	R38	m	84	other
2000	426	m	84.25	other
2011	1526	m	84.75	egg
2017	1842	m	84.75	other
2001	759	m	85.5	other
2008	1303	m	85.5	egg
2010	1466	m	86.1	other
1998	424	m	86.5	mam
2003	905	m	86.75	egg
2016	1776	m	86.75	other
2006	1174	m	87	other
2009	1389	m	87.25	other
2014	1692	m	87.25	other
2017	1824	m	87.6	other
2009	1318	m	88	other
2004	949	m	88.25	egg
2001	779	m	88.5	other
2009	1324	m	88.5	other
2016	1785	m	88.9	mam
2004	939	m	89	other
2003	R234	m	89.25	egg
2013	1628	m	89.25	other
2011	1533	m	89.5	egg
2009	1389	m	89.75	egg
2013	1629	m	89.75	other
2003	807	m	90	egg
2005	1076	m	90	other
2011	1507	m	90.5	other
2016	1806	m	90.6	other
2002	828	m	91	other
2015	1693	m	91	other
2017	1865b	m	91.25	other
2002	808	m	91.5	other
2007	1258A	m	91.5	other
2016	1720	m	91.5	other
2016	1759	m	92.1	other
2017	1854	m	92.1	other
2013	1655	m	92.25	other
2008	1326	m	92.6	other
2006	1170	m	93	other
2015	1713	m	93.25	other
2002	R45	m	93.5	egg
2003	R253	m	93.5	egg
2013	1619	m	93.5	other
2013	1628	m	93.6	other
2000	686	m	93.75	other
2009	1345	m	94	other
2014	1697	m	94	other
2013	1617	m	94.25	other
2016	1804	m	94.25	other
2000	715	m	94.5	other
2001	697	m	94.5	egg
2007	1278	m	94.5	other
2008	1372	m	94.5	other
2015	1679	m	94.5	other
2013	1639	m	94.75	other
2002	794	m	95	other
2012	1604	m	95	other
2020	1928	m	96.75	other
1999	425	m	97	mam
2001	702	m	97	mam
2005	1014	m	97.25	egg
2007	R608	m	97.5	other
2009	1404	m	97.75	other
2011	1536	m	97.8	other
2008	1347	m	98	egg
2004	942	m	98.25	other
2010	1455	m	98.5	other
2013	1649	m	98.5	other
2010	1376	m	98.75	other
2013	1649	m	98.75	other
2014	1667	m	98.75	other
2000	275B	m	99.5	egg
2012	1292	m	99.75	other
2018	1870	m	99.75	egg
2000	275B	m	100	other
2020	1958	m	100	other
2015	1686	m	100.25	egg
2017	1840	m	100.25	egg
2016	1786	m	100.5	other
2001	426	m	101	other
2003	893	m	101	other
2007	1233	m	101	egg
2001	426	m	101.25	mam
2006	R315	m	101.25	other
2006	1222	m	101.25	other
2001	785	m	101.5	egg
2012	1486	m	101.5	other
2016	1754	m	101.5	other
2017	1858	m	101.5	other
2017	1863	m	101.5	other
2008	1326	m	102.25	egg
1999	493	m	102.5	other
2007	1240	m	102.5	other
2008	1334	m	102.5	other
2015	1740a	m	102.5	other
2015	1744	m	102.5	other
2002	815	m	102.75	other
2003	R77	m	102.75	other
2017	1788	m	102.75	other
2010	1362	m	103	other
2013	1637	m	103	other
2016	1799	m	103	other
2016	1756	m	103.25	other
2016	1763	m	103.25	other
2001	426	m	103.5	other
2007	1015	m	103.5	other
2009	1408	m	103.75	other
2002	727	m	104	other
1999	662	m	104.25	mam
2012	1502	m	104.25	other
2016	1817	m	104.25	other
2016	1779	m	104.5	other
2016	1786	m	104.5	mam
2006	1177	m	104.75	other
2014	1678	m	104.75	other
2016	1775	m	104.9	mam
2015	1692	m	105	other
2010	1446	m	105.1	other
2016	1679	m	105.25	other
2018	1863	m	105.25	other
2011	1559	m	105.3	other
2009	1326	m	105.75	other
2015	1692	m	105.85	other
2006	1160	m	106	other
2020	1948	m	106	other
2018	1863	m	106.25	other
2010	1337	m	106.5	other
2014	1668	m	106.5	other
2015	1672	m	106.5	mam
2000	708	m	106.75	mam
2015	1666	m	106.75	other
2017	1855	m	106.75	other
2003	R77	m	107	other
2004	1019	m	107	other
2006	1162	m	107	egg
2020	1959	m	107	other
2006	1167	m	107.25	egg
2002	426	m	107.5	other
2001	724	m	108	other
2002	746	m	108	mam
2002	426	m	108	egg
2015	1673	m	108	other
2017	1836	m	108	other
1999	656	m	108.5	mam
2003	904	m	108.5	other
2015	1740b	m	108.6	other
2006	1160	m	108.75	other
2007	1174	m	108.75	other
2017	1836	m	108.75	egg
2010	1383	m	109.25	other
2018	1877	m	109.25	egg
2002	817	m	109.5	other
2007	1269	m	109.5	egg
2011	1456	m	109.5	other
2014	1627	m	109.5	other
2002	738	m	109.75	other
2002	738	m	109.75	other
2014	1567	m	109.75	other
2020	1947	m	109.75	egg
2002	738	m	110	other
2016	1695	m	110	other
2018	1836	m	110	egg
2020	1930	m	110	other
2007	1166	m	110.25	other
2012	1593	m	110.25	other
2018	1836	m	110.5	other
2007	1219	m	110.75	other
2008	1258A	m	110.75	other
2015	R840	m	110.75	other
2015	1725	m	110.8	other
2000	710	m	111	other
2012	1572	m	111.1	other
1998	317	m	111.25	mam
2016	R840	m	111.25	other
2018	1887	m	111.25	other
2006	1185	m	111.5	other
2007	1160	m	111.5	other
2001	708	m	112	other
2003	897	m	112	other
2007	1283	m	112	egg
2003	815	m	112.25	other
2014	1688	m	112.25	other
2021	1977	m	112.25	other
2001	708	m	112.5	mam
2003	894	m	112.5	other
2014	1690	m	112.75	other
2009	1326	m	113	egg
2018	1804	m	113	other
2006	R423	m	113.5	other
2002	766A	m	113.75	other
2006	954	m	113.75	other
2008	1219	m	113.75	other
2011	1438	m	113.75	other
1999	457	m	114	mam
2012	1536	m	114	other
2007	1167	m	114.25	other
2007	1160	m	114.25	other
2007	1275	m	114.5	other
2008	1014	m	114.5	other
2012	1578	m	114.5	other
2001	414	m	114.75	other
2001	705	m	114.75	egg
2018	1882	m	114.75	other
2019	1922	m	115	other
2003	815	m	115.25	other
2007	1244	m	115.25	egg
2008	1014	m	115.5	other
2006	954	m	116	other
2010	1408	m	116	other
2016	1797	m	116	other
2000	619	m	116.25	other
2007	1244	m	116.25	egg
2008	1014	m	116.25	other
2010	1465	m	116.25	other
2011	1522	m	116.25	egg
2008	1269	m	116.5	other
2004	R77	m	116.75	egg
2008	1014	m	116.75	other
2015	1715	m	117.25	other
2012	1438	m	117.3	other
2012	1615	m	117.5	egg
2015	1715	m	117.5	other
2016	1718	m	117.5	other
2016	1718	m	117.5	other
2000	425	m	117.75	egg
2012	1586	m	117.75	other
2007	1244	m	118	other
2010	1404	m	118	other
2017	1812	m	118	other
2001	705	m	118.25	other
2007	R398b	m	118.25	other
2009	1413	m	118.25	other
2003	869	m	118.5	other
2004	884	m	118.5	other
1999	340	m	118.75	mam
2015	1678	m	118.75	other
2006	1192	m	119	other
2008	919	m	119	other
2018	1890	m	119	other
2018	1754	m	119.25	other
2017	1692	m	119.5	mam
2015	1678	m	119.65	other
2004	889	m	119.75	other
2014	1699	m	119.75	other
2004	R45	m	120	other
2008	1167	m	120	other
2008	1160	m	120	egg
2015	1736	m	120	other
1999	472	m	120.25	mam
2004	R77	m	120.25	other
2007	1072	m	120.25	other
2004	R45	m	120.5	other
2007	R398b	m	120.5	other
2013	1645	m	120.75	mam
1999	340	m	121	mam
2002	829	m	121	mam
2004	697	m	121	egg
1998	206	m	121.25	mam
2016	1752	m	121.25	other
2008	1157	m	121.5	other
2018	1770	m	121.5	other
2021	1844	m	121.5	egg
2000	424	m	121.75	other
2007	954	m	121.75	other
2008	1233	m	121.8	egg
2006	1213	m	122	egg
2008	1174	m	122	egg
1999	337	m	122.25	mam
2000	478	m	122.25	other
2001	412	m	122.25	other
2016	R833	m	122.25	other
2000	424	m	122.5	mam
2000	424	m	122.5	mam
2007	1026	m	122.5	other
2007	R265	m	122.5	other
2017	1763	m	122.75	other
2001	412	m	123	other
2009	1274	m	123	other
2016	1744	m	123.25	other
2017	1725	m	123.25	egg
2003	738	m	123.5	other
2004	779	m	123.5	other
2012	1488	m	123.5	other
2000	424	m	123.75	other
2001	479	m	123.75	egg
2016	1695	m	123.75	other
2007	1288	m	124	other
2018	1786	m	124	other
2002	825	m	124.25	other
2006	1239	m	124.25	other
2012	1318	m	124.25	other
2016	1746	m	124.25	other
2004	R45	m	124.5	other
2016	1744	m	124.5	other
2008	1177	m	124.75	other
2017	1726	m	124.75	other
1999	249	m	125	other
2003	686	m	125	other
2003	686	m	125	other
2003	899	m	125	other
2001	424	m	125.25	egg
2004	738	m	125.25	egg
2009	1177	m	125.25	egg
1999	248	m	125.5	egg
1999	249	m	125.5	other
2001	777	m	125.5	other
2011	1408	m	125.75	egg
2012	1606	m	125.85	other
2007	1239	m	126	other
2011	1454B	m	126.1	egg
2013	1640	m	126.25	other
2013	1640	m	126.25	other
2009	1424	m	126.3	other
2000	249	m	126.75	egg
2000	340	m	126.75	egg
2001	424	m	126.75	other
2009	1265	m	127	other
2009	1282A	m	127	other
2000	340	m	127.5	other
1999	235	m	127.75	other
2002	710	m	127.75	other
2004	933	m	127.75	other
2004	779	m	127.75	other
2007	R423	m	128	other
2010	1280	m	128	egg
2002	710	m	128.25	other
2004	869	m	128.25	other
2014	1334	m	128.25	other
2010	1282A	m	128.3	egg
2012	1624	m	128.3	other
2003	739	m	128.5	other
2009	1265	m	128.5	egg
2004	785	m	128.75	other
2008	954	m	128.75	other
2012	1346	m	129	other
2012	1290	m	129.1	other
2005	738	m	129.25	egg
2006	1194	m	129.25	other
2015	1334	m	129.25	other
2004	779	m	129.5	other
2014	1632	m	129.5	other
2016	1793	m	129.5	mam
2000	340	m	129.75	other
2013	1527	m	129.75	other
2009	1239	m	129.9	other
2001	340	m	130	other
2002	710	m	130	other
2003	719	m	130	other
2003	686	m	130	other
2008	1239	m	130	other
2000	405	m	130.25	other
2000	728	m	130.25	other
2005	779	m	130.25	other
2011	1282A	m	130.25	other
2003	479	m	131	other
2003	907	m	131.25	other
2004	794	m	131.25	egg
2004	685	m	131.5	other
2011	1529	m	131.5	other
2015	1615	m	131.5	other
2001	457	m	131.75	other
2001	457	m	131.75	other
2003	710	m	132	other
2020	1926	m	132.25	other
1999	238	m	132.5	other
2003	478	m	132.5	other
2000	254	m	132.75	egg
2008	1296	m	133	other
2005	R253	m	133.25	other
2008	1329	m	133.25	other
2003	710	m	133.75	mam
2012	1282A	m	133.75	other
2012	1408	m	133.75	other
1999	169	m	134	other
2005	686	m	134	other
2007	897	m	134	other
2009	1174	m	134.1	egg
2013	1455	m	134.12	other
2008	905	m	134.25	egg
2008	905	m	134.3	other
2004	937	m	134.75	other
2006	936	m	135	other
2008	905	m	135	other
2008	905	m	135.1	other
2003	780	m	135.5	other
2001	254	m	136	other
1999	202	m	137	other
2000	182	m	138	egg
2004	780	m	138	other
2004	766A	m	138	other
2014	1454B	m	138	other
2002	670	m	138.5	other
2000	240	m	139.5	egg
2000	240	m	139.75	mam
2000	240	m	140.25	egg
2014	1448	m	140.25	other
2003	670	m	141	other
2000	272	m	142.25	other
2000	272	m	143.75	other
2003	457	m	145	other
2001	272	m	146.5	other
2004	272	m	153.75	mam
2004	254	m	155	other
2007	780	m	155	egg
